# Supplementary material for: Genomic insights into the virulence repertoire and hemibiotrophic lifestyle of the grapevine black rot pathogen Phyllosticta ampelicida
Source: G3 (Bethesda). 2025 Aug 19;15(10):jkaf186. doi: 10.1093/g3journal/jkaf186 (PMC12506662; doi:10.1093/g3journal/jkaf186)
Supplement: jkaf186_Supplementary_Data [file jkaf186_supplementary_data.zip]

Archive with 3 entries (3 files):
- Supplementary_Figures_G3-2025-406089.pdf
- Supplementary_File_G3-2025-406089.md
- Supplementary_Tables_G3-2025-406089.xlsx
