# Supplementary material for: Genomic insights into the virulence repertoire and hemibiotrophic lifestyle of the grapevine black rot pathogen Phyllosticta ampelicida
Source: G3 (Bethesda). 2025 Aug 19;15(10):jkaf186. doi: 10.1093/g3journal/jkaf186 (PMC12506662; doi:10.1093/g3journal/jkaf186)
Supplement: jkaf186_Supplementary_Data [file jkaf186_supplementary_data.zip › Supplementary_File_G3-2025-406089.md]

##### Jadran Garcia

### Long reads genome assembly

```bash 

### run pre-assembly Falcon assembler (v.2017.06.28-18.01)
$PYTHONUSERBASE/bin/fc_run.py f3c_pre-assembly.cfg


#f3c_pre-assembly.cfg file
# -------------------------------------------------------

[General]
input_fofn=raw_input.fofn
input_type=raw

# Pipleine control
# Stop at phase:
# value: overlapping | pre-assembly | assembly.
# phase: 0-rawreads  | 1-preads_ovl | 2-asm-falcon
target=pre-assembly

# Preprocesing
pa_DBdust_option =
pa_fasta_filter_option = streamed-median
pa_HPCTANmask_option = -k18 -h480 -w8 -e.8 -s100
pa_HPCREPmask_option = -k18 -h480 -w8 -e.8 -s100
pa_REPmask_code = 1,20;2,15;4,10
length_cutoff = 10000
pa_DBsplit_option = -x5000
pa_daligner_option = -e0.7 -l1000 -k16 -h64 -w7 -s1000
pa_HPCdaligner_option = -v -B128 -M60
falcon_sense_skip_contained = TRUE
falcon_sense_option = --output_multi --min_idt 0.70 --min_cov 10 --max_n_read 400
falcon_sense_greedy=False
# Assembly
length_cutoff_pr = 7000
ovlp_DBsplit_option = -x500
#ovlp_daligner_option = -mtan -mrep2 -t60 -k20 -h256 -e.9 -l1000 -s100 -T16
ovlp_daligner_option = -t60 -k20 -h256 -e.9 -l1000 -s100 -T16
ovlp_HPCdaligner_option = -v -B128 -M60
# HiFi highly heterozygous
overlap_filtering_setting = --max_diff 100 --max_cov 400 --min_cov 3 --ignore-indels --min-idt 95 --n-core 24


[job.defaults]
job_type=slurm
pwatcher_type=blocking
JOB_QUEUE = bmm
mem = 4
NPROC = 2
njobs = 24
submit = srun -N 1 -x bm16 -p $JOB_QUEUE -J ${JOB_NAME} -o ${JOB_STDOUT} -e ${JOB_STDERR} --mem ${mem}G -t 120:00:00 -c ${NPROC} ${JOB_SCRIPT}

[job.step.da]
njobs=24
NPROC=8
mem=80
[job.step.la]
njobs=24
NPROC=8
mem=30
[job.step.cns]
njobs=36
NPROC=8
mem=80

[job.step.pda]
njobs=24
NPROC=4
mem=60
[job.step.pla]
njobs=24
NPROC=8
mem=30
[job.step.asm]
njobs = 10
NPROC = 32
mem   = 201
# -------------------------------------------------------


## run assembly with Falcon assembler (v.2017.06.28-18.01)

$PYTHONUSERBASE/bin/fc_run.py fc_run.cfg


### f3c_assembly.cfg file
# -------------------------------------------------------
[General]
input_fofn=raw_input.fofn
input_type=raw

# Pipleine control
# Stop at phase:
# value: overlapping | pre-assembly | assembly
# phase: 0-rawreads  | 1-preads_ovl | 2-asm-falcon
target=assembly

# Preprocesing
pa_DBdust_option =
pa_fasta_filter_option = streamed-median
pa_HPCTANmask_option = -k18 -h480 -w8 -e.8 -s100
pa_HPCREPmask_option = -k18 -h480 -w8 -e.8 -s100
pa_REPmask_code = 1,20;2,15;4,10
length_cutoff = 10000
pa_DBsplit_option = -x5000
pa_daligner_option = -e0.7 -l1000 -k16 -h64 -w7 -s1000
pa_HPCdaligner_option = -v -B128 -M60
falcon_sense_skip_contained = TRUE
falcon_sense_option = --output_multi --min_idt 0.70 --min_cov 10 --max_n_read 400
falcon_sense_greedy=False
# Assembly
length_cutoff_pr = 7000
ovlp_DBsplit_option = -x500
#ovlp_daligner_option = -mtan -mrep2 -t60 -k20 -h256 -e.9 -l1000 -s100 -T16
ovlp_daligner_option = -t60 -k20 -h256 -e.88 -l5000 -s100 -T16
ovlp_HPCdaligner_option = -v -B128 -M60
# highly heterozygous
overlap_filtering_setting = --max_diff 100 --max_cov 400 --min_cov 10 --n-core 24


[job.defaults]
job_type=slurm
pwatcher_type=blocking
JOB_QUEUE = bmm
mem = 20
NPROC = 2
njobs = 16
submit = srun -N 1 -p $JOB_QUEUE -J ${JOB_NAME} -o ${JOB_STDOUT} -e ${JOB_STDERR} --mem ${mem}G -t 120:00:00 -c ${NPROC} ${JOB_SCRIPT}

[job.step.da]
njobs=5
NPROC=8
mem=120
[job.step.la]
njobs=5
NPROC=4
mem=30
[job.step.cns]
njobs=5
NPROC=4
mem=80

[job.step.pda]
njobs=5
NPROC=8
mem=120
[job.step.pla]
njobs=5
NPROC=8
mem=40
[job.step.asm]
njobs = 1
NPROC = 32
mem   = 320
#JOB_QUEUE = bmh
# -------------------------------------------------------


## Polishing
###raw read mapping with pbmm2 v.0.8.1
bin/pbmm2 index ctg.fasta polish/ctg.mmi --preset SUBREAD 
bin/pbmm2 align polish/ctg.mmi 00_data/subreads.bam polish/ctg_movie.bam --preset SUBREAD --sort -j 32 -J 8 --sort-memory 40G --log-level INFO 

#CLR assemblies arrow algorithm within gccp v1.0.0-cd36561
bin/gcpp -r ctg.fasta -o polish/ctg.P1.fasta,polish/ctg.P1.gff,polish/ctg.P1.vcf --algorithm=arrow -j 48 polish/ctg_movie.bam 


```


### Short read genome assembly 
```bash

# Quality trimming Trimmomatic v.0.36
for i in TN2 LB22.1; do java -jar Tools/Trimmomatic-0.36/trimmomatic-0.36.jar PE -validatePairs ${i}_R1.fq.gz ${i}_R2.fq.gz trimmed/${i}_R1_fil_1P.fastq.gz trimmed/${i}_R1_fil_1U.fastq.gz trimmed/${i}_R2_fil_2P.fastq.gz trimmed/${i}_R2_fil_2U.fastq.gz ILLUMINACLIP:Trimmomatic-0.36/adapters/TruSeq3-PE-2.fa:2:30:10 LEADING:7 TRAILING:7 SLIDINGWINDOW:10:20 MINLEN:140; done

# qulity evaluation 
for i in TN2 LB22.1; do FastQC-2/fastqc trim/${i}*.gz -t 10 -o . ; done 

# genome assembly with SPAdes v.3.13.0
for i in TN2 LB22.1; Tools/SPAdes-3.13.0-K251/bin/spades.py --pe1-1 trimmed/${i}_R1_fil_1P.fastq.gz --pe1-2 trimmed/${i}_R2_fil_2P.fastq.gz -t 24 -m 100 -k 55,77,99,111,129 --tmp-dir ${i}_genome -o ${i}_genome --careful ; done

```


### Genome completeness and contamination screen
```bash

# Genome compleness was evaluated using BUSCO v.5.4.2
for i in GW18.1 TN2 LB22.1 ; do busco -i ${i}_genome.fasta -l fungi_odb10 -o ${i}_BUSCO_genome -m genome ; done 

# Contamination screen on FCS-GX (Galaxy Version 0.5.5+galaxy1) using each assembled genome as imput with the option  "Screen genome" and division "Fungi - ascomycetes"


```


### Repeat modeling and annotation 

```bash 

## model repeats from long reads genome using RepeatModeler-open-1.0.8
Tools/RepeatModeler-open-1.0.8/BuildDatabase -name Guignardia_bidwellii GW18.1.v1.fasta
Tools/RepeatModeler-open-1.0.8/RepeatModeler -database Guignardia_bidwellii -pa 24

## concat models with repeat library RepBase (v.20160829)
cat RM_1319.FriMar241526192023/consensi.fa Libraries/RepeatMasker.lib > gb-repbase.repeat.noUnknown.20160829_2023.lib


## Run RepeatMasker v.open-4.0.6.0 with the library of repeats and each genome 
for i in  TN2 LB22.1 GW18.1 ; do Tools/RepeatMasker/RepeatMasker -norna -lib gb-repbase.repeat.noUnknown.20160829_2023.lib -pa 24 -dir ${i}_R_masked/ ${i}.fasta -gff ; done


## softmasking
for i in TN2 LB22.1 GW18.1; do maskFastaFromBed -soft -fi ${i}.fasta -fo ${i}_R_masked/${i}_softmasked.fasta -bed ${i}_R_masked/${i}.fasta.out.gff ; done


```


### RNA-seq data processing 
```bash 


# Quality filter RNAseq data Trimmomatic v.0.36
java -jar Tools/Trimmomatic-0.36/trimmomatic-0.36.jar PE -threads 8 -phred33 Guignardia_MAX_S25_L001_R1_001.fastq.gz Guignardia_MAX_S25_L001_R2_001.fastq.gz Guignardia_MAX_S25_L001_R1_paired.fastq.gz Guignardia_MAX_S25_L001_R1_unpaired.fastq.gz Guignardia_MAX_S25_L001_R2_paired.fastq.gz Guignardia_MAX_S25_L001_R2_unpaired.fastq.gz ILLUMINACLIP:TruSeq2-PE.fa:2:30:10 LEADING:7 TRAILING:7 SLIDINGWINDOW:10:20 MINLEN:36 -trimlog trimlog

java -jar Tools/Trimmomatic-0.36/trimmomatic-0.36.jar PE -threads 8 -phred33 BR_INFETTE_S27_L001_R1_001.fastq.gz BR_INFETTE_S27_L001_R2_001.fastq.gz BR_INFETTE_R1_paired.fastq.gz BR_INFETTE_R1_unpaired.fastq.gz BR_INFETTE_R2_paired.fastq.gz BR_INFETTE_R2_unpaired.fastq.gz ILLUMINACLIP:TruSeq2-PE.fa:2:30:10 LEADING:7 TRAILING:7 SLIDINGWINDOW:10:20 MINLEN:36 -trimlog trimlog


## map reads to GW18.1 genome and V. vinifera (VITVvi_vPinNoir123_v1.0) HISAT2 v2.1.0

cat GW18.1.fasta VITVvi_vPinNoir123_v1.0.fasta > GW18.1_PinNoir123.fasta
for i in GW18.1 GW18.1_PinNoir123; do Tools/hisat2-2.1.0/hisat2-build ${i}.fasta ${i}.fasta; done 


Tools/hisat2-2.1.0/hisat2 -x ${i}_R_masked/${i}_softmasked.fasta -1 Guignardia_MAX_S25_L001_R1_paired.fastq.gz -2 Guignardia_MAX_S25_L001_R2_paired.fastq.gz --very-sensitive -t -p 24 2>err | samtools view -bS -T GW18.1.fasta - | samtools sort -l 9 -@ 24 -m 1500M -o Guignardia_MAX_RNA.seq_mapped_to_GW18.1.bam - ; done

Tools/hisat2-2.1.0/hisat2 -x ${i}_R_masked/${i}_softmasked.fasta -1 BR_INFETTE_R1_paired.fastq.gz -2 BR_INFETTE_R1_paired.fastq.gz --very-sensitive -t -p 24 2>err | samtools view -bS -T GW18.1_PinNoir123.fasta - | samtools sort -l 9 -@ 24 -m 1500M -o BR_INFETTE_RNA.seq_mapped_to_GW18.1_PinNoir123.bam - ; done


#Get fungal contig names
samtools idxstats BR_INFETTE_RNA.seq_mapped_to_GW18.1_PinNoir123.bam | grep 'GW18.1' | cut -f1 > fungal_contigs.txt


#Filter reads that are proper pairs  mapped to fungus
samtools view -h -f 0x2 your_alignment.bam | awk 'BEGIN {while ((getline < "fungal_contigs.txt") > 0) c[$1]=1} /^@/ || (c[$3] && c[$7])' | samtools view -b > BR_INFETTE_RNA.seq_mapped_to_GW18.1.bam

# get fastq.gz from BR_INFETTE_RNA.seq_mapped_to_GW18.1 
samtools sort -n BR_INFETTE_RNA.seq_mapped_to_GW18.1.bam -o BR_INFETTE_RNA.seq_mapped_to_GW18.1_sorted.bam

samtools fastq -1 BR_INFETTE_to_GW18.1_R1.fastq -2 BR_INFETTE_to_GW18.1_R2.fastq -0 /dev/null -s /dev/null -n BR_INFETTE_RNA.seq_mapped_to_GW18.1_sorted.bam

# compress
gzip BR_INFETTE_to_GW18.1_R1.fastq 
gzip BR_INFETTE_to_GW18.1_R2.fastq 
```


### Gene annotation

```bash


#build databses HISAT2 v2.1.0
for i in TN2 LB22.1 GW18.1; do Tools/hisat2-2.1.0/hisat2-build ${i}_R_masked/${i}_softmasked.fasta ${i}_R_masked/${i}_softmasked.fasta; done 

##map RNAseq reads HISAT2 v2.1.0
for i in TN2 LB22.1 GW18.1; do Tools/hisat2-2.1.0/hisat2 -x ${i}_R_masked/${i}_softmasked.fasta -1 Guignardia_MAX_S25_L001_R1_paired.fastq.gz,BR_INFETTE_to_GW18.1_R1.fastq.gz -2 Guignardia_MAX_S25_L001_R2_paired.fastq.gz,BR_INFETTE_to_GW18.1_R1.fastq.gz --very-sensitive -t -p 24 2>err | samtools view -bS -T ${i}_R_masked/${i}_softmasked.fasta - | samtools sort -l 9 -@ 24 -m 1500M -o Annotation/Guignardia_MAX_BR_INFETTE_RNA.seq_mapped_to_${i}.bam - ; done

for i in TN2 LB22.1 GW18.1; do samtools index Annotation/Guignardia_MAX_BR_INFETTE_RNA.seq_mapped_to_${i}.bam ; done # samtools 1.3.1


##BRAKER-AUGUSTUS— gene prediction:
#training Augustus

for i in TN2 LB22.1 GW18.1; do echo "Tools/BRAKER1/braker.pl --genome=/Full_path/${i}_R_masked/${i}_softmasked.fasta --bam=/Full_path/Annotation/Guignardia_MAX_BR_INFETTE_RNA.seq_mapped_to_${i}.bam --fungus -cores 20 --softmasking 1 --species=Phyllosticta_ampelicida_${i} --overwrite --useexisting --GENEMARK_PATH=/Full_path/programs/gmes_linux_64/ --BAMTOOLS_PATH=/Full_path/programs/bamtools/bin" ; done > braker.sh

parallel -j 1 :::: braker.sh 


### to clean annotation 
#### ----------------repeat for each genome-------------------- ####
cd braker
Tools/augustus/getAnnoFasta.pl --seqfile=/Full_path/${i}_R_masked/${i}_softmasked.fasta braker.gtf

mkdir parsed
perl scripts/D_translate.pl braker.mrna > parsed/braker_to_parse.aa # translate mrna to amino-acids fasta

#gathering IDs to remove
export PERL5LIB=/Full_path/programs/FAST/lib
cd parsed
grep ">" braker_to_parse.aa | grep -v t1 > non_t1_seqIDs ## get trasncripts ids that are not t1 
fasgrep -vs '\*$' braker_to_parse.aa | grep ">" > non_stop_end_seqIDs ## get trasncripts ids with non-stop codon 
fasgrep -sv ^M braker_to_parse.aa | grep ">" > non_start_codon_seqIDs ## get trasncripts ids with no start codon
fasgrep -s '\*' braker_to_parse.aa | fasgrep -vs '\*$' | grep ">" > internal_stops_seqIDs #get trasncripts ids with internal stop codons
cat *seqIDs | tr -d '>' | sort | uniq | sed 's/.t1//' > to_remove_IDs ## concatenate list of ids to remove

#removing lines in gtf
grep -v -w --file=to_remove_IDs ../braker.gtf > braker.parsed.gtf #remove list of ids
grep "AUGUSTUS" braker.parsed.gtf| sed 's/file_1_file_1_/{isolate_ID}/g' > braker.parsed_renamed.gtf # keep augustus annotation and rename isolate id

#creating final gtf and aa file
Tools/augustus/getAnnoFasta.pl --seqfile=/Full_path/${i}_R_masked/${i}_softmasked.fasta braker.parsed_renamed.gtf

#braker.parsed.cdsexons
#braker.parsed.codingseq
#braker.parsed.mrna

cd ../
mkdir final_files

#copying and changing to final names
cp parsed/braker.parsed_renamed.codingseq final_files/{isolate_ID}_CDS.fasta
cp parsed/braker.parsed_renamed.gtf final_files/{isolate_ID}.gtf
cd final_files/
perl D_translate.pl {isolate_ID}_CDS.fasta > {isolate_ID}_PROT.fasta
#### ---------------end of repeat for each genome--------------------- ####


```


### Functional annotation  (repeat for each isolate)

#### Pfam (repeat for each isolate) 
```bash

cd /functional_annotation

export PERL5LIB=/Full_path/PfamScan/:$PERL5LIB
export PATH=/Full_path/hmmer-3.1b2-linux-intel-x86_64/src:$PATH

for i in $(cat isolate_ids.txt); do perl /Full_path/PfamScan/pfam_scan.pl -fasta /Full_path/Annotation/braker/${i}/final_files/{isolate_id}_PROT_renamed.fasta -dir /Full_path/PfamScan/lib -as -cpu 24 -e_seq 0.001 -e_dom 0.001 -outfile functional_annotation/pfam/${i}.Pfam.v3.1.out ; done


#parsing
cd pfam

for i in $(cat ../isolate_ids.txt); do cat ${i}.Pfam.v3.1.out | grep -v "#" | tr -s ' ' | sed 's/ /\t/g' | awk '{FS="\t" ; OFS="\t"} {print $1,$6,$7,$13}' | tail -n +2 > ${i}.Pfam.v3.1.semiparsed.txt ; done

for i in $(cat ../isolate_ids.txt); do cat  ${i}.Pfam.v3.1.out | grep -v "#" | tr -s ' ' | sed 's/ /\t/g' | awk '{FS="\t" ; OFS="\t"} {print $1,$6,$7,$8}' | tail -n +2 | awk 'BEGIN {getline ; ID=$1 ; line=$2} {if ($1==ID) { line=line"+"$2} else { print ID,line ; ID=$1 ; line=$2} } END { print ID, line } ' | tr " " "\t" > ${i}.1 ; done

for i in $(cat ../isolate_ids.txt); do cat ${i}.Pfam.v3.1.out | grep -v "#" | tr -s ' ' | sed 's/ /\t/g' | awk '{FS="\t" ; OFS="\t"} {print $1,$6,$7,$8}' | tail -n +2 | awk 'BEGIN {getline ; ID=$1 ; line=$3} {if ($1==ID) { line=line"+"$3} else { print ID,line ; ID=$1 ; line=$3} } END { print ID, line } ' | cut -f2 -d " " > ${i}.2 ; done

for i in $(cat ../isolate_ids.txt); do paste ${i}.1 ${i}.2 > ${i}.Pfam.v3.1.parsed_final.txt; done

for i in $(cat ../isolate_ids.txt); do rm ${i}.1 ${i}.2 ; done


```

#### CYPED p450 (repeat for each isolate)

```bash
phmmer=/Full_path/hmmer-3.2.1/src/phmmer

#phmmer
for i in $(cat isolate_ids.txt); do /Full_path/hmmer-3.2.1/src/phmmer -E 0.001 --incE 0.001 -o /Full_path/functional_annotation/CYPED/${i}_tb1.txt --tblout /Full_path/functional_annotation/CYPED/${i}_tb2.txt --noali --seed 42 --cpu 20 /Full_path/final_files/${i}_PROT.fasta /Full_path/databases/cyped.p540_db.fa ; done ## this database is kept locally, if a copy is needed just email us.


#parsing_results_phmmer
cd /Full_path/functional_annotation/CYPED/

for i in $(cat ../isolate_ids.txt); do cat ${i}_tb2.txt | sed "s/^#//" | sed 's/target name/target_name/' | sed 's/query name/query_name/' | sed 's/description of target/description_of_target/' | sed 's/full sequence/full_sequence/' | sed 's/best 1 domain/best_1_domain/'| sed 's/domain number estimation/domain_number_estimation/' | tr -s " " | sed 's/ /\t/g' | cut -f 1,3,5,6,8,9 | tail -n +4 | head -n -10 | sort -S 6G --parallel 8 -k2,2 -k3,3g  >  ${i}.cyped.final2.1.txt ; done

for i in $(cat ../isolate_ids.txt); do awk 'BEGIN{FS=OFS="\t"} {gsub(/\|/, "_", $2)}1' ${i}.cyped.final2.1.txt > ${i}.cyped.final2.2.txt ; done

for i in $(cat ../isolate_ids.txt); do echo "cat ${i}.cyped.final2.2.txt | awk '{print \$2 \"\t\" \$3 \"\t\" \$1}' | tr \"|\" \"\t\" | cut -f 1,2,9,10 | sed \"s/sfid\t/CYP/g\" | awk -F'\t' '{if(\!(\$1 in ids)){ids[\$1]=\$3}else{if(\!match(ids[\$1],\$3)){ids[\$1]=ids[\$1]\"|\"\$3}}} END{for(id in ids){print id\"\t\"ids[id]}}' > ${i}.cyped_parsed_new.txt" ; done > parse.sh 

parallel -j 8 :::: parse.sh 


#blast
for i in $(cat isolate_ids.txt); do diamond blastp -d /Full_path/db/cyped.p540_db.dmnd -q /Full_path/final_files/${i}_PROT.fasta -o /Full_path/functional_annotation/CYPED/${i}_diamond_blastp_results60.txt --id 60 --outfmt 6 qseqid qlen sseqid slen pident length mismatch gapopen evalue bitscore --evalue 0.0001 --threads 10; done

for i in $(cat isolate_ids.txt); do awk 'BEGIN {OFS="\t"} {coverage = ($6 / $2) * 100; print $0, coverage "%"}' "CYPED/${i}_diamond_blastp_results60.txt" | awk 'BEGIN{FS=OFS="\t"} {gsub(/\|/, "@", $1)}1' > "CYPED/${i}_diamond_blastp_results_60_with_coverage.txt"; done

for i in $(cat isolate_ids.txt); do cat CYPED/${i}_diamond_blastp_results_60_with_coverage.txt | awk '{print $1 "\t" $11 "\t" $5 "\t" $3}' | tr "|" "\t" | cut -f 1-3,10,11 | sed "s/sfid\t/CYP/g" |sort -k1,1V -k3,3nr | sort -u -k1,1 >  CYPED/${i}_diamond_blastp_results_60_with_coverage_parsed.txt ; done

```


#### Peroxidases fPoxDB (repeat for each isolate)

```bash
hmmsearch=/Full_path/hmmer-3.2.1/src/hmmsearch

cd /Full_path/db/peroxidases_HMM_db ### this database is kept locally, if a copy is neede email us.

for i in {1..25}; do for z in $(cat /Full_path/isolate_ids.txt); do $hmmsearch -E 1e-5 --tblout  /Full_path/functional_annotation/Peroxidases/${i}.${z}.fPoxDB.outp ${i}.hmm.ASCII /Full_path/final_files/${z}_PROT.fasta ; done ; done

#parsing
cd /Full_path/functional_annotation/Peroxidases/

for i in ./*fPoxDB.outp ; do cat ${i} | tail -n +4 | head -n -10  > ${i}_no.header.txt ; done 

cat $(ls *.header.txt) > fPoxDB_final.txt 

cat fPoxDB_final.txt | tr -s " " "\t" | cut -f 1,3 > fPoxDB_final2.txt

```


#### SignalP 5.0  and effectors (repeat for each isolate)

```bash
cd /Full_path/functional_annotation/SignalP5

for i in $(cat ../isolate_ids.txt); do /DATA8/home/jadgarci/programs/signalp-5.0/bin/signalp -batch 40000 -fasta /DATA7/Projects/Black_rot/Gbidwelli/Comp_genomics/prot/${i}_PROT.fasta -org euk -format short -prefix ${i}_SignalP; done 

#Parsing
cd /Full_path/functional_annotation/SignalP5

for i in $(cat ../isolate_ids.txt); do cat ${i}_SignalP_summary.signalp5 | sed 's/#//g'| tail -n +2 | grep -v "OTHER" > ${i}_signalp5_parsed.txt ; done

cat *signalp5_parsed.txt > SignalP5_all_parsed.txt


### extract mature proteins for TMHMM2 (remove the signal peptide sequence using the SignalP5 output)
python ./parse_signalP5_results.py SignalP5_all_parsed.txt prot/all_set_names2.fasta TMHMM2/mature_proteins.fasta 


#filter prot shorter than 6k and split into 200 sequences per file
seqkit seq -M 5950 TMHMM2/mature_proteins.fasta | seqkit split2 -s 200 -w 0 -O TMHMM2 -o mature_proteins

#Run TMHMM2 on mature sec proteins 
for i in $(ls -1  TMHMM2/mature_proteins.part_*fasta); do echo "/Full_path/tmhmm-2.0c/bin/tmhmm ${i} > ${i}_tmhmm2_out"; done > run_tmhmm2.sh
parallel -j 10 :::: run_tmhmm2.sh 

cat *.fasta_tmhmm2_out > all_tmhmm2_out.txt


#filter for secretome
## first: get proteins with  No TM at all
grep "Number of predicted TMH" all_tmhmm2_out.txt | tr -s " " | sed "s/: /\t/g" | sed 's/ /\t/g' | cut -f 2,7 | awk 'FS="\t" { if ($2 == 0) print }' | cut -f 1  | sed 's/$/\tsecreted\tNo_TM/g' > 0_TM_secreted_prot.txt


## second: get proteins with 1 TM but not in the first 60 AAs 

grep "Number of predicted TMH" all_tmhmm2_out.txt | tr -s " " | sed "s/: /\t/g" | sed 's/ /\t/g' | cut -f 2,7 | awk 'FS="\t" { if ($2 == 1) print }' | cut -f 1 | sed 's/$/\t/g' > 1_TM_ids 

grep -Ff 1_TM_ids all_tmhmm2_out.txt | grep "TMhelix" | tr -s " " | sed "s/ /\t/g"| cut -f 1,5 | awk 'FS="\t" { if ($2 > 60) print }' | cut -f 1 | sed 's/$/\tsecreted\tOne_TM_after60aa/g'> 1_TM_up_60_secreted_prot.txt

#3 third: get proteins with max 2 TM but not in the first 60 AAs
grep "Number of predicted TMH" all_tmhmm2_out.txt | tr -s " " | sed "s/: /\t/g" | sed 's/ /\t/g' | cut -f 2,7 | awk 'FS="\t" { if ($2 == 2) print }' | cut -f 1 | sed 's/$/\t/g' > 2_TM_ids

grep -Ff 2_TM_ids all_tmhmm2_out.txt | grep "TMhelix" | tr -s " " | sed "s/ /\t/g"| cut -f 1,5 | awk 'FS="\t" {if ($2 < 61) print}' | cut -f 1 | sort -u > 2_TM_in_60 

grep -Fvf 2_TM_in_60 2_TM_ids | sed 's/$/\tsecreted\ttwo_TM_after60aa/g' > 2_TM_up_60_secreted_prot.txt

## concat all ids of secretome 
cat 0_TM_secreted_prot.txt 1_TM_up_60_secreted_prot.txt 2_TM_up_60_secreted_prot.txt >  all_secreted_prot_ids.txt


### extract secretome proteins for effectorP
cut -f 1 all_secreted_prot_ids.txt > all_secreted_prot_ids
seqkit grep -f all_secreted_prot_ids ../prot/all_set_names2.fasta > full_secretome.fasta


### effectorP3
python /Full_path/EffectorP-3.0/EffectorP.py -i full_secretome.fasta > full_secretome_EffectorP.txt &


```


#### dbCAN Cazymes (repeat for each isolate)

```bash

#This was run online
http://bcb.unl.edu/dbCAN2/blast.php

#Select 3 algorithms HMMER(E-Value < 1e-15, coverage > 0.35)  DIAMOND(E-Value < 1e-102)  HMMER: dbCAN-sub (E-Value < 1e-15, coverage > 0.35)

#Download the summary table 
##Parsing: at least 2 algorithms assignments to a protein to keep the call.
for i in $(cat ../isolate_ids.txt); do cat ${i}_PROT.txt | sed 's/Gene ID/Gene_ID/g' | awk '(NR==1) || ($7 >= 2 )' > ${i}_2_tools.txt ; done

#cat all files
for i in $(cat ../isolate_ids.txt); do cat ${i}_2_tools.txt | cut -f1,3,4,5,6,7 > ${i}_dbCAN3_semiparsed.txt ; done


#if a family and subfamily are detected, keep the subfamily instead of the general family
#possible code parse clean
for i in $(cat ../isolate_ids.txt); do cat ${i}_dbCAN3_semiparsed.txt | sed '1,1d' | sed 's:\(([0-9]*-[0-9]*)\)::g' | awk ' $6>=2 { OFS="\t" ; print $1,$2 ; print $1,$3 ; print $1,$4 } ' | awk '$2!="N"' | sed 's:+:\n-\t:g' | awk 'BEGIN { getline; OFS="\t"; print $0; ID=$1} {if ($1!="-") {print $0 ; ID=$1 } else {print ID,$2} } ' | sort -k 1,1 -k 2,2 | uniq | awk 'BEGIN {getline ; ID=$1 ; line=$2} {if ($1!=ID) {print ID,line , ID=$1 ; line=$2} else { if ($2~line) {line=$2} else {print ID,line , ID=$1 ; line=$2} } } ' | awk 'BEGIN {getline ; ID=$1 ; line=$2} {if ($1==ID) { line=line"+"$2 } else { print ID,line ; ID=$1 ; line=$2 } } END { print ID,line } ' OFS="\t" | awk 'BEGIN{FS=OFS="\t"} {gsub(/_[^+]+/,"",$2); gsub(/_.*/,"",$2); print $1,$2}'  | awk -F'\t' '{split($2,a,"+"); delete b; for(i=1;i<=length(a);i++) {if(!(a[i] in b)) {b[a[i]]++; res=res?res"+"a[i]:a[i];}} print $1"\t"res; res=""}' > ${i}_dbCAN3_all_pasrsed.txt ; done


```


#### TCDB_Transporter families (repeat for each isolate)

```bash

cd /Full_path/functional_annotation/

database=/Full_path/db/tcdb_march_2023.fa ## TCDB can be downloaded from their webpage

for i in $(cat isolate_ids.txt); do blastp -db  /DATA/users/jadgarci/db/tcdb_march_2023.fa -query /Full_path/final_files/${i}_PROT.fasta -evalue 1e-5 -num_threads 10 -out /Full_path/functional_annotation/TCDB/${i}_TCDB.blast.out; done &

## parsing 
cd /Full_path/funtional_annotation/TCDB
for i in $(cat ../isolate_ids.txt); do perl /Full_path/scripts/D_blast_parser-v0.1.pl ${i}_TCDB.blast.out ; done

for i in $(cat ../isolate_ids.txt); do cat ${i}_TCDB.blast.out_bestHit.txt | grep -v "Query" | cut -f 1,2,3  | awk 'BEGIN{FS=OFS="\t"} {gsub(/\|/, "_", $1)}1' | tr "|" "\t" | cut -f 1,5,6 > ${i}_TCDB_parsed.txt ; done

cat *_TCDB_parsed.txt > TCDB_parsed_all.txt

```


#### Antismash_Sec.metabolite clusters (repeat for each isolate)

```bash
##Run antimash 6 online with "KnownClusterBlast  ActiveSiteFinder SubClusterBlast RREFinder" options activated  
# download the html files

#parse index.html to tab and bed
cd /Full_path/functional_annotation/antismash/

#mixed contigs refs
for i in $(cat ../isolate_ids.txt); do lynx -dump -width 300 ${i}.html | grep "]Region" | sed "s/,\[/|[/g" | tr -s ' ' | sed -e 's/\[[^][]*\]//g' |sed 's/&nbsp/ /1'| sort -k2,2 -Vu | sed 's/^ //1' | sed 's/ /\t/1'| sed 's/ /\t/1'| sed 's/ /\t/1'| sed 's/ /\t/1'| sed 's/ /\t/1' > ${i}_index_antismash_1; done

for i in $(cat ../isolate_ids.txt); do lynx -dump -width 300 ${i}.html | grep  -E " - Region" | tr -s " "| sed 's/^ //1' | sed "s/ -.*//g"  > ${i}_index_antismash_2; done

#merge to make a .bed
for i in $(cat ../isolate_ids.txt); do paste  ${i}_index_antismash_2 ${i}_index_antismash_1 | awk '{FS="\t"; OFS="\t"} {print $1, $5, $6, $4}'| sed 's/,//g' > ${i}_index_antismash_parsed.bed ; done


for i in $(cat ../isolate_ids.txt); do cat ${i}_index_antismash_parsed.bed | cut -f 4 | sed "s/^/${i}\t/" ;done > all.BGCs.txt


#convert gff to bed and get only genes
cd /Full_path/final_files/gff3
for i in $(cat gft.txt); do grep $'\tmRNA\t' ${i}.gff3 > ${i}_genes.gff3 ; done


#intersec the BGC to the genes so we cat the genes likely associated to each BGC
cd /Full_path/functional_annotation/antismash

for i in $(cat ../isolate_ids.txt); do bedtools intersect -a ${i}_index_antismash_parsed.bed -b cd /Full_path/final_files/gff3/${i}_genes.gff3 -wao -F 0.9 | grep $'\tmRNA\t' | awk '{FS="\t"; OFS="\t"} {print $13,$4}' | sed "s/.*geneID=//g" > ${i}.antismash.intersect_genes.txt ; done

cat *intersect_genes.txt > all.BGCs_genes.txt

```


#### CATASthrophy (run with all prot files from all the genomes)
```bash

mkdir CATASthrophy

catastrophy-pipeline --model v10 --outdir CATASthrophy/ --ncpu 8 prot/B_cine_B0510_PROT.fasta prot/Col_gloeo_Cg_PROT.fasta prot/Dia_ampel_01_PROT.fasta prot/Di_ser_DS831_PROT.fasta prot/E_lata_EN209_PROT.fasta prot/Els_ampel_CE_PROT.fasta prot/Erys_necator_PROT.fasta prot/Fom_medit_01_PROT.fasta prot/N_parv_646So_PROT.fasta prot/Phy_ampel_DE_PROT.fasta prot/Phy_ampel_ES_PROT.fasta prot/Phy_ampel_MI_PROT.fasta prot/Phy_ampel_TN_PROT.fasta prot/Phy_brazi_98_PROT.fasta prot/Phy_capit_56_PROT.fasta prot/Phy_china_64_PROT.fasta prot/Phy_citpa_54_PROT.fasta prot/P_min_PM1119_PROT.fasta prot/Pse_vitis_HU_PROT.fasta prot/S_cere_S288C_PROT.fasta prot/Ste_hirsu_01_PROT.fasta

```


### Read mapping and porcessing for variants analysis 
```bash 

# read mapping done with BWA v.0.7.17

Tools/bwa-0.7.17/bwa index GW18.1.v1.fasta

for i in TN2 LB22.1; do bwa mem -t 10 GW18.1.v1.fasta trimmed/${i}_R1_fil_1P.fastq.gz trimmed/${i}_R2_fil_2P.fastq.gz | samtools view -bS -T GW18.1.v1.fasta - | samtools sort -l 9 -@ 10 -m 1500M -o ${i}_to_GW18.1.v1.sorted.bam ; done

for i in TN2 LB22.1; do samtools index ${i}_to_GW18.1.v1.sorted.bam ; done


# Remove duplicates with Picard tools v.2.0.1

## create dict file for reference
java -Xmx1800m -jar Tools/picard/build/libs/picard.jar CreateSequenceDictionary R=./GW18.1.v1.fasta O=./GW18.1.v1.dict 
samtools faidx ./GW18.1.v1.fasta

## MarkDuplicates
for i in  TN2 LB22.1 ; do echo "java -Xmx5000m -jar Tools/picard/build/libs/picard.jar MarkDuplicates INPUT=${i}_to_GW18.1.v1.sorted.bam  OUTPUT=${i}_to_GW18.1.v1.nodup.bam METRICS_FILE=${i}_to_GW18.1.v1.duplication.metrics.txt > ${i}_to_GW18.1.v1.dedup.log 2> ${i}_to_GW18.1.v1.dedup.err" ; done > mark_dup.sh

parallel -j 1 :::: mark_dup.sh & 

## AddOrReplaceReadGroups:
for i in  TN2 LB22.1 ; do echo "java -Xmx5000m -jar Tools/picard/build/libs/picard.jar AddOrReplaceReadGroups INPUT=${i}_to_GW18.1.v1.nodup.bam OUTPUT=${i}_to_GW18.1.v1.nodup.RG.bam RGID=${i} RGLB=${i} RGSM=${i} RGPL=Illumina_HiSeq RGPU=—" ; done > RG.sh

parallel -j 1 :::: RG.sh & 

## indexing
for i in  TN2 LB22.1 ; do java -Xmx5000m -jar Tools/picard/build/libs/picard.jar BuildBamIndex INPUT=${i}_to_GW18.1.v1.nodup.RG.bam ; done 


```


### Variant calling (GATK v.4.0.12.0) 
```bash

## call variants 
for i in  TN2 LB22.1; do Tools/gatk4/gatk-4.0.12.0/gatk --java-options "-Xmx4G" HaplotypeCaller -I ${i}_to_GW18.1.v1.nodup.RG.bam --base-quality-score-threshold 20 --sample-ploidy 1 --native-pair-hmm-threads 4 -R GW18.1.v1.fasta -ERC GVCF --disable-read-filter GoodCigarReadFilter --tmp-dir ./tmpdir --output ${i}_to_GW18.1.v1.HC.ploidy1.all_sites.g.vcf ; done


## genotyping
for i in  TN2 LB22.1; do Tools/gatk4/gatk-4.0.12.0/gatk --java-options "-Xmx10G" GenotypeGVCFs -V ${i}_to_GW18.1.v1.HC.ploidy1.all_sites.g.vcf -R GW18.1.v1.fasta -O ${i}_to_GW18.1.v1.HC.ploidy1.all_sites.genotyped.vcf --include-non-variant-sites --sample-ploidy 1  --create-output-variant-index; done


## normalize variants BCFtools v1.8-30-gb717d08
mkdir variants

for i in  TN2 LB22.1; do bcftools norm --output variants/${i}_to_GW18.1.v1.HC.ploidy1.all_sites.genotyped.norm.vcf --output-type z --threads 4 -m-any --fasta-ref GW18.1.v1.fasta --check-ref w ${i}_to_GW18.1.v1.HC.ploidy1.all_sites.genotyped.vcf; done


## filter variants BCFtools v1.8-30-gb717d08
### SNP
for i in  TN2 LB22.1; do bcftools view --output-file variants/${i}_to_GW18.1.v1.HC.ploidy1.all_sites.genotyped.norm.snp.vcf.gz --output-type z --threads 4 --types snps variants/${i}_to_GW18.1.v1.HC.ploidy1.all_sites.genotyped.norm.vcf; done

### INDELS up to 50bp 

for i in  TN2 LB22.1; do bcftools view --output-file variants/${i}_to_GW18.1.v1.HC.ploidy1.all_sites.genotyped.norm.indels.vcf.gz --output-type z --threads 15 --types indels variants/${i}_to_GW18.1.v1.HC.ploidy1.all_sites.genotyped.norm.vcf &

for i in  TN2 LB22.1; do  awk 'BEGIN{OFS="\t"} /^#/ {print; next} {if (length($4)==length($5) || (length($4)!=length($5) && (length($4)-length($5)) <= 50 && (length($4)-length($5)) >= -50)) print}' variants/${i}_to_GW18.1.v1.HC.ploidy1.all_sites.genotyped.norm.indels.vcf > variants/${i}_to_GW18.1.v1.HC.ploidy1.all_sites.genotyped.norm.indels_50bp.vcf ; done


## count variants 
for i in $(ls variants/*.norm.snp.vcf); do name=$(basename ${i} .snp.vcf); if [ -e "variants/stats/${name}.stats_new.txt" ]; then echo "${name} already done, skipping..."; else snp=$(cat variants/${name}.snp.vcf | grep -v '#' | wc -l); indels=$(cat variants/${name}.indels_50bp.vcf | grep -v '#' | wc -l);check=$(if [ "$full" == "$tot" ]; then echo "TRUE"; else echo "FALSE"; fi); echo -e "${name}\t${name}\nsnp\t${snp}\nindels\t${indels}\nfull\t${full}\ntot\t${tot}\ncheck\t${check}" > variants/stats/${name}.stats_new_50bp.txt; fi; done


## varaints length
for i in $(ls variants/*norm.indels_50bp.vcf); do name=$(basename ${i} .vcf); echo "cat ${i} | grep -v \"^#\" | awk -F '\t' '{ diff = length(\$5) - length(\$4); abs_diff = (diff < 0) ? -diff : diff; OFS = "\t"; print $0, abs_diff }' | sed 's/^0//'  | sort -g  > variants/stats/${name}.length.bed " ; done > length_Indels.sh
 

for i in $(ls variants/*snp.vcf); do name=$(basename ${i} .vcf); echo "cat ${i} | grep -v \"^#\" | awk -F '\t' '{ diff = length(\$4); abs_diff = (diff < 0) ? -diff : diff; OFS = "\t"; print $0, abs_diff }' > variants/stats/${name}.length.bed" ; done > length_SNP.sh

```


### Variant impact SNPeff v.5.1

```bash

cd  /Full_path/Variant_calling/snpeff

mkdir data logs results

cp /Full_path/tools/snpEff/snpEff_template.config .

sed "s:genome_name:Gbidwellii:g" snpEff_template.config > Gbidwellii_snpEff.config 
sed -i "s:version_name:0.1:" Gbidwellii_snpEff.config


## prepare directories
cd /Full_path/Variant_calling/snpeff

# extract gtf and sequences.fa
/Full_path/Tools/cufflinks-2.2.1.Linux_x86_64/gffread /Full_path/final_files/GW18.1.gff3 -T -o data/Gbidwellii/genes.gtf; echo "Copying fasta"; cp /Full_path/GW18.1_R_masked/GW18.1_softmasked.fasta data/Gbidwellii/sequences.fa

# extract protein.fa
grep "GW18.1" /Full_path/final_files/GW18.1_PROT.fasta | sed 's:>::g' > data/Gbidwellii/protein.id 
/Full_path/Tools/seqtk/seqtk subseq /Full_path/final_files/GW18.1_PROT.fasta data/Gbidwellii/protein.id > data/Gbidwellii/protein.fa


# extract cds.fa
grep "GW18.1" /Full_path/final_files/GW18.1_CDS.fasta | sed 's:>::g' > data/Gbidwellii/cds.id 
/Full_path/Tools/seqtk/seqtk subseq/Full_path/final_files/GW18.1_CDS.fasta  data/Gbidwellii/cds.id > data/Gbidwellii/cds.fa


### build the database

/Full_path/programs/jdk-18/bin/java -jar /Full_path/programs/snpEff/snpEff.jar build -gtf22 -c Gbidwellii_snpEff.config -dataDir data -v Gbidwellii >logs/Gbidwellii.snpEff_build.log 2> logs/Gbidwellii.snpEff_build.err


### run snpeff

cd /Full_path/Variant_calling/snpeff/

for z in snp indels_50bp; do for i in TN2 LB22.1 ; do /Full_path/programs/jdk-18/bin/java -jar /Full_path/programs/snpEff/snpEff.jar ann -c Gbidwellii_snpEff.config -nodownload -dataDir data -upDownStreamLen 3000 -stats results/Gbidwellii.${var}.snpEff_summary.html Gbidwellii /Full_path/variants/${i}_to_GW18.1.v1.HC.ploidy1.all_sites.genotyped.norm.${z}.vcf.gz > results/${i}_to_GW18.1.v1.HC.ploidy1.all_sites.genotyped.norm.${z}.ann.vcf.gz 2> logs/${i}_to_GW18.1.v1.HC.ploidy1.all_sites.genotyped.norm.${z}.ann.vcf.ann.err; done; done


### parse result table 
for z in snp indels_50bp; do for i in TN2 LB22.1 ; do cat results/${i}.${z}.snpEff_summary.genes.txt | grep -v "# " | sed '1s/#//g' | grep -v  "#"| cut -f 2,5,6,7 > results/${i}.${z}_impacts.txt ; done ; done

```


### Comparative genomics

#### 

```bash 
## all genomes were collected and files names standarized
## files were splited in genomes/ cds/ prot/ gffs/

##First Run orthofinder v.2.5.4 on the protein files
cd /Full_path/Comp_genomics/

/Full_path/Tools/orthofinder -f /Full_path/Comp_genomics/prot/ -o OrthoFinder_all/ -n comp_all -t 10 -a 10 &


#Alignments of each unique Ortholog protein file using muscle v.5.1
cd /Full_path/Comp_genomics/OrthoFinder_all/Results_comp_all/Single_Copy_Orthologue_Sequences/

mkdir alignments/
for i in $(ls -1 OG*); do muscle -in ${i} -maxiters 16 -out alignments/${i}.aln ; done &


#converting to fasta alignments to tab format 
cd alignments/
for i in $(ls *fa.aln); do awk '/^>/{if(NR>1)printf("\n%s\t", substr($0,2));else printf("%s\t", substr($0,2));next}{printf "%s",$0}END{print ""}' ${i} > ${i}.tab ; done

#concat peptides by Genotype (look for patterns in gene names per genome and put them in gene_id.txt)
for i in $(ls -1 *.aln.tab); do for z in $(cat gene_id.txt); do grep "${z}" ${i} | cut -f 2 | tr --delete '\n' >> ${z}_concat.tab ; done ; done
for i in $(ls -1 *.aln.tab); do grep "^Y" ${i} | cut -f 2 | tr --delete '\n' >> Sacc_concat.tab ; done 


#concat all genotypes in a single file.
for i in $(cat ids.txt); do awk '{ print $1}' ${i}_concat.tab ; done > all_concat.txt

##complete with genome ids to simulate a fasta
paste ids.txt all_concat.txt | sed "s/^/>/" | tr "\t" "\n" > all_concat.fasta

#Gblock v.0.91b selection of informative blocks
cd /Full_path/Comp_genomics/OrthoFinder_all/Results_comp_all/Single_Copy_Orthologue_Sequences/alignments/Phylogeny/

/Full_path/programs/Gblocks_0.91b/Gblocks #interactive program to input full path of fasta file and keep default params
/Full_path/Comp_genomics/OrthoFinder_all/Results_comp_all/Single_Copy_Orthologue_Sequences/alignments/all_concat.fasta


### optimize evolutionary model with modeltest-ng v.0.1.7
/Full_path/programs/modeltest-ng -d aa -i /Full_path/Comp_genomics/OrthoFinder_all/Results_comp_all/Single_Copy_Orthologue_Sequences/alignments/Phylogeny/all_concat_gb0.fasta -f ef -h uigf -o modeltest.all -p 20 -r 1234 -t ml -m JTT,LG,WAG &


### run Maximum likelihood tree and the optimized model using raxML-ng v.0.9.0
/Full_path/Tools/raxml-ng --all --msa all_concat_gb0.fasta --seed 12345 --tree pars{10} --bs-trees 100 --threads 80 --model LG+I+G4+F &


### beauti beast v.2.7.6
cd /Full_path/Comp_genomics/OrthoFinder_all/Results_comp_all/Single_Copy_Orthologue_Sequences/alignments/Phylogeny/clock_tree/

### run beauti v.2.7.6 interactively to prepare the beast xml file. 
/Full_path/programs/BEASTv.2.7.6/bin/beauti 
## file was imput and species groups were defined to set the Calibration points for the ascomycetes crown to 588 million years ago (Mya) (Beimforde et al. 2014) with a normal distribution, and the dothideomycetes group set to 350 Mya (Beimforde et al. 2014) with a normal distribution. LG substitution model with four gamma categories, and the Birth-Death model was used. The Markov chain Monte Carlo chains were set to 10,000,000 generations and the .xml file was exported for Beast. 


#multiple independent runs of Beast were launched and 6 pf them were used after confirming convergence (ESS > 200) using  LogAnalyser v2.7.6 
for i in {1..8..1}; do echo "/Full_path/programs/BEASTv.2.7.6/bin/beast -threads 48 -overwrite all_concat_gb0_BB_BD_normal.v3.${i}.xml" ; done > beast.sh
parallel -j 1 :::: beast.sh

#LogCombiner v.2.7.6 was used to combine the resulting log and tree files. TreeAnnotator v2.7.6  was used to generate the maximum clade credibility tree using a burn-in of 10% of generations.

```

### CAFE

```bash

#All vs all blastp diamond 2.1.9
cd /Full_path/Comp_genomics/
cat prot/*.fasta > prot/all_set.fa

diamond makedb --in prot/all_set.fa -d prot/all_set.db &


cd /Full_path/Comp_genomics/CAFE/
mkdir diamond
# run blastp
diamond blastp -q ../prot/all_set.fa -d ../prot/all_set.db --evalue 1e-6 -o diamond/all_vs_all.tsv --threads 20 --very-sensitive --outfmt 6 qseqid sseqid evalue


## cluster protein using MCL v-14-137
/Full_path/programs/mcl-14-137/bin/mcxload -abc diamond/all_vs_all.tsv --stream-mirror --stream-neg-log10 -stream-tf 'ceil(200)' -o mcl/all_vs_all.mci -write-tab mcl/all_vs_all.tab

/Full_path/programs/mcl-14-137/bin/mcl mcl/all_vs_all.mci -I 3 -o mcl/Out_all_vs_all.mci.I30 

/Full_path/programs/mcl-14-137/bin/mcxdump -icl mcl/Out_all_vs_all.mci.I30 -tabr mcl/all_vs_all.tab -o mcl/dump.Out_all_vs_all.mci.I30


# Parsing of mcl's output

python /Full_path/scripts/CAFE_python_scripts/cafetutorial_mcl2rawcafe.py -i mcl/dump.Out_all_vs_all.mci.I30 -o mcl/all_vs_all.mci.I30.CAFE.input.txt -sp "Fomme1 Stehi1 Phycitr1 Phcit1 Pcit129764 Phy_ampel_ES Phy_ampel_GW18.1 Phy_ampel_LB22.1 Phy_ampel_TN2 Phycap1 DS_831 Np_UCD646So Pse_vitis_HU Elsamp1 Erynec1 Bcin EL_EN209 Colgl1 Diaam1 PM1119 Sacc"


### Run CAFE5
cafe5 -i mcl/all_vs_all.mci.I30.CAFE.input.txt -t tree.V3.newick.txt -c 30 -o cafe/all_vs_all.mci.I30.CAFE -P 0.0100 &

#filter 0.01 for input pre-filter significant families in the first run
grep -v "n" cafe/all_vs_all.mci.I30.CAFE/Base_family_results.txt | cut -f 1 > cafe/all_vs_all.mci.I30.CAFE/sig.fams

{ head -n 1 mcl/all_vs_all.mci.I30.CAFE.input.txt; for i in $(cat cafe/all_vs_all.mci.I30.CAFE/sig.fams); do grep -P "null\)\t${i}\t" mcl/all_vs_all.mci.I30.CAFE.input.txt; done; } > mcl/Sig_all_vs_all.mci.I30.CAFE.input.txt

#rerun pre-filter significant families with the fixed optimized lambda from run 1
mkdir cafe/all_vs_all.mci.I30.CAFE/hard_filetred

cat cafe/all_vs_all.mci.I30.CAFE/Base_results.txt | grep "Lambda:" | sed "s/Lambda: //"

nohup cafe5 -i mcl/Sig_all_vs_all.mci.I30.CAFE.input.txt -t tree.V3.newick.txt -l 0.00063887950005574 -c 30 -o cafe/all_vs_all.mci.I30.CAFE/hard_filetred -P 0.0100 &


```


### CAFE results parsing 

```bash
cd /Full_path/Comp_genomics/CAFE/

#Add family number id
nl -w1 -s$'\t' mcl/dump.Out_all_vs_all.mci.I30 > mcl/fam_gene_compact.txt

#parse families to have one gene one family
awk '{id=$1; $1=""; for(i=2;i<=NF;i++) print id,$i}' mcl/fam_gene_compact.txt > mcl/fam_gene_large.txt

#parse clean the basechange file to keep only tips nodes and the ampelina node
cut -f 1-22 cafe/all_vs_all.mci.I30.CAFE/hard_filetred/Base_change.tab | sed 's/<[^>]*>//g' > cafe/all_vs_all.mci.I30.CAFE/hard_filetred/Base_change.txt


#splits files by colums keeping colname as filename
awk -F'\t' 'NR==1{split($0, cols, "\t")} {for(i=1; i<=NF; i++) print $i > cols[i]".txt"}' Base_change.txt


#create a file with node ids (isolates)
head -n1 Base_change.txt | cut -f 2-22 | tr "\t" "\n" > species


#paste fam id with change, if value is negative = Contracted if positive = Expanded ... Rmove 0
for i in  $(cat cafe/all_vs_all.mci.I30.CAFE/hard_filetred/species | sed "s/.txt//g"); do paste cafe/all_vs_all.mci.I30.CAFE/hard_filetred/FamilyID.txt cafe/all_vs_all.mci.I30.CAFE/hard_filetred/${i}.txt | grep -v -P '\t0$' | awk 'BEGIN{FS=OFS="\t"} NR>1 { $2 = ($2 < 0) ? "Contracted" : "Expanded"; print }' | sort -t $'\t' -k1,1n > cafe/all_vs_all.mci.I30.CAFE/hard_filetred/${i}.fam_change.txt; done


#split by Families genes by isolate
for i in $(cat mcl/ids_prot); do grep "${i}" mcl/fam_gene_large.txt | tr " " "\t" | sort -t $'\t' -k1,1n > mcl/${i}_fam_genes.txt; done 

###then rename Sacc
grep " Y" mcl/fam_gene_large.txt | tr " " "\t" | sort -t $'\t' -k1,1n > mcl/Sacc_fam_genes.txt 


#join Fam + gene + direction + isolate ID  per isolate  
for i in $(cat cafe/all_vs_all.mci.I30.CAFE/hard_filetred/species); do awk -v var="$i"  'BEGIN { FS = OFS = "\t" } NR == FNR { data[$1] = $2; next } $1 in data { print $1, $2, data[$1], var } !($1 in data) { print $1, "not_found", var }' cafe/all_vs_all.mci.I30.CAFE/hard_filetred/${i}.fam_change.txt mcl/${i}_fam_genes.txt | grep -v "not_found" > cafe/all_vs_all.mci.I30.CAFE/hard_filetred/${i}_fam_genes_direction.txt ; done

#Concatenate all Fam + gene + direction + isolate  in a single file to get stats
cat cafe/all_vs_all.mci.I30.CAFE/hard_filetred/*genes_direction.txt | sed "s/\.t1//g" | grep -v "Fus" > cafe/all_vs_all.mci.I30.CAFE/hard_filetred/sig_gene.direction.txt 


#plot sample od results
cafeplotter -i ./ -o ./Black_rot_plot --ignore_branch_length --format 'pdf' --innode_label_size 12

```
