# Supplementary material for: Genomic insights into the virulence repertoire and hemibiotrophic lifestyle of the grapevine black rot pathogen Phyllosticta ampelicida
Source: G3 (Bethesda). 2025 Aug 19;15(10):jkaf186. doi: 10.1093/g3journal/jkaf186 (PMC12506662; doi:10.1093/g3journal/jkaf186)
Supplement: jkaf186_Supplementary_Data [file jkaf186_supplementary_data.zip › Supplementary_Tables_G3-2025-406089.xlsx]

## Sheet: Supplementary Table 1
Supplementary Table 1. Databases and methods used to annotate protein-coding genes in the species in the study.
Database	Function	Method	Parameters	Citation
Pfam	Conserved domain annotation	HMM	e-value ≤ 1e-3	(Finn et al., 2016)
dbCAN3	CAZyme family annotation	HMM, DIAMOND	HMMER:dbcan,	(Zhang et al., 2018)
antiSMASH 6.0	Secondary metabolite clusters	HMM	HMMER:dbcan-sub, and DIAMOND	(Blin et al., 2021)
fPoxDB	Fungal peroxidase family annotation	HMM	Default (Eukaryotic)	(Choi et al., 2014)
SignalP 5.0	Presence and location of signal peptide cleavage sites	Neural network	e-value ≤ 1e-5	(Armenteros et al., 2019)
Cyped 6.0	Cytochrome P450 monooxygenase family annotation	HMM	Default (Eukaryotic)	(Sirim et al., 2009)
Transporter Classification Database	Classification of Membrane Transport Proteins	BLASTP	e-value ≤ 1e-3	(Saier et al., 2006, 2016)
References
Almagro Armenteros JJ, Tsirigos KD, Sønderby CK, Petersen TN, Winther O, Brunak S, von Heijne G, Nielsen H. 2019. SignalP 5.0 improves signal peptide predictions using deep neural networks. Nat Biotechnol. 37(4):420–423. doi:10.1038/s41587-019-0036-z. https://www.nature.com/articles/s41587-019-0036-z.
Blin K, Shaw S, Kloosterman AM, Charlop-Powers Z, van Wezel GP, Medema MH, Weber T. 2021. antiSMASH 6.0: improving cluster detection and comparison capabilities. Nucleic Acids Res. 49(W1):W29–W35. doi:10.1093/nar/gkab335. https://academic.oup.com/nar/article/49/W1/W29/6274535.
Choi J, Détry N, Kim K-T, Asiegbu FO, Valkonen JP, Lee Y-H. 2014. fPoxDB: fungal peroxidase database for comparative genomics. BMC Microbiol. 14(1):117. doi:10.1186/1471-2180-14-117. https://bmcmicrobiol.biomedcentral.com/articles/10.1186/1471-2180-14-117.
Finn RD, Coggill P, Eberhardt RY, Eddy SR, Mistry J, Mitchell AL, Potter SC, Punta M, Qureshi M, Sangrador-Vegas A, et al. 2016. The Pfam protein families database: towards a more sustainable future. Nucleic Acids Res. 44(D1):D279–D285. doi:10.1093/nar/gkv1344. https://academic.oup.com/nar/article-lookup/doi/10.1093/nar/gkv1344.
Saier MH, Tran C V., Barabote RD. 2006. TCDB: the Transporter Classification Database for membrane transport protein analyses and information. Nucleic Acids Res. 34(Database issue):D181–D186. doi:10.1093/nar/gkj001. https://academic.oup.com/nar/article-lookup/doi/10.1093/nar/gkj001.
Saier MH, Reddy VS, Tsu B V., Ahmed MS, Li C, Moreno-Hagelsieb G. 2016. The Transporter Classification Database (TCDB): recent advances. Nucleic Acids Res. 44(D1):D372–D379. doi:10.1093/nar/gkv1103. https://academic.oup.com/nar/article-lookup/doi/10.1093/nar/gkv1103.
Sirim D, Wagner F, Lisitsa A, Pleiss J. 2009. The Cytochrome P450 Engineering Database: integration of biochemical properties. BMC Biochem. 10(1):27. doi:10.1186/1471-2091-10-27. https://bmcbiochem.biomedcentral.com/articles/10.1186/1471-2091-10-27.
Zhang H, Yohe T, Huang L, Entwistle S, Wu P, Yang Z, Busk PK, Xu Y, Yin Y. 2018. dbCAN2: a meta server for automated carbohydrate-active enzyme annotation. Nucleic Acids Res. 46(W1):W95–W101. doi:10.1093/nar/gky418. https://academic.oup.com/nar/article/46/W1/W95/4996582.

## Sheet: Supplementary Table 2
Supplementary Table 2. List of the species used for the comparative genomics analysis.
Genome	Reference	link
P. ampelicida isolates GW18.1, TN2 and LB22.1	This work
P. ampelicida isolate PA1 Galicia CBS 148563	(Eichmeier et al. 2022)	https://www.ncbi.nlm.nih.gov/datasets/genome/GCA_020351975.1/
Phyllosticta citricarpa (P. citricarpa CBS_127454)	(Guarnaccia et al. 2019)	https://mycocosm.jgi.doe.gov/Phycitr1/Phycitr1.home.html
Phyllosticta capitalensis (P. capitalensis CBS_128856)	(Guarnaccia et al. 2019)	https://mycocosm.jgi.doe.gov/Phycap1/Phycap1.home.html
Phyllosticta citrichinaensis (P. citrichinaensis CBS_129764)	(Buijs et al. 2022)	https://mycocosm.jgi.doe.gov/Pcit129764/Pcit129764.home.html
Phyllosticta citribraziliensis (P. citribraziliensis CBS_100098)	(Guarnaccia et al. 2019)	https://mycocosm.jgi.doe.gov/Phcit1/Phcit1.home.html
Diplodia seriata (D. seriata DS_831)	(Morales-Cruz et al. 2015)	https://mycocosm.jgi.doe.gov/Dipse1/Dipse1.home.html
Neofusicoccum parvum (N. parvum UCD646So)	(Massonnet et al. 2018)	https://www.grapegenomics.com/pages/P_Nparvum/P_Nparvum_UCD646So/
Pseudocercospora vitis (P. vitis HUCC_2361)	(Chen et al. 2022)	https://www.ncbi.nlm.nih.gov/datasets/genome/GCA_026120125.1/
Elsinoë ampelina (E. ampelina CECT_20119)	(Haridas et al. 2020)	https://mycocosm.jgi.doe.gov/Elsamp1/Elsamp1.home.html
Erysiphe necator (E. necator C-strain)	(Jones et al. 2014)	https://mycocosm.jgi.doe.gov/Erynec1/Erynec1.home.html
Botrytis cinerea (B. cinerea B05.10)	(Van Kan et al. 2017)	https://www.ncbi.nlm.nih.gov/datasets/genome/GCF_000143535.2/
Colletotrichum gloeosporioides (C. gloeosporioides Cg01)	(Kang et al. 2019)	https://www.ncbi.nlm.nih.gov/datasets/genome/GCA_003666125.1/
Diaporthe ampelina (D. ampelina DA912)	(Morales-Cruz et al. 2015)	https://mycocosm.jgi.doe.gov/Diaam1/Diaam1.home.html
Phaeoacremonium minimum (P. minimum PM1119)	(Massonnet et al. 2018)	https://www.grapegenomics.com/pages/P_Pminimum/
Eutypa lata (E. lata EN209)	(Garcia et al. 2024)	https://zenodo.org/records/8310403/files/EL_EN209_pac.v1.0.softmasked.fasta?download=1
Saccharomyces cerevisiae (S. cerevisiae S288C)	https://www.yeastgenome.org	http://sgd-archive.yeastgenome.org/sequence/S288C_reference/genome_releases/
Fomitiporia mediterranea (F. mediterranea v1.0)	(Floudas et al. 2012)	https://mycocosm.jgi.doe.gov/Fomme1/Fomme1.home.html
Stereum hirsutum (S. hirsutum FP-91666_SS1)	(Floudas et al. 2012)	https://mycocosm.jgi.doe.gov/Stehi1/Stehi1.home.html

## Sheet: Supplementary Table 3
Supplementary Table 3. Telomeric repeats (TTAGGG) found at the first and last 1kbp of each scaffold were used to determine the chromosomes that were sequenced thelomet to thelomer (T2T) in a single scaffold.
Scaffold_ID	start (1kbp)	end (1kbp)	Status
Pa_GW18.1_000000F	15	0	Chr arm
Pa_GW18.1_000001F	16	1	T2T
Pa_GW18.1_000002F	0	5	Chr arm
Pa_GW18.1_000003F	13	18	T2T
Pa_GW18.1_000004F	0	0	Scaffold
Pa_GW18.1_000005F	0	17	Chr arm
Pa_GW18.1_000006F	14	17	T2T
Pa_GW18.1_000007F	0	0	Scaffold
Pa_GW18.1_000008F	9	1	T2T
Pa_GW18.1_000009F	0	0	Scaffold
Pa_GW18.1_000010F	0	0	Scaffold
Pa_GW18.1_000011F	0	0	Scaffold
Pa_GW18.1_000012F	21	0	Chr arm
Pa_GW18.1_000013F	15	0	Chr arm
Pa_GW18.1_000014F	0	19	Chr arm
Pa_GW18.1_000015F	15	0	Chr arm
Pa_GW18.1_000016F	17	0	Chr arm
Pa_GW18.1_000017F	0	19	Chr arm
Pa_GW18.1_000018F	0	0	Scaffold
Pa_GW18.1_000019F	0	8	Chr arm
Pa_GW18.1_000020F	0	17	Chr arm
Pa_GW18.1_000021F	17	0	Chr arm

## Sheet: Supplementary Table 4
Supplementary Table 4. Repetitive DNA sequences statistics. The prportion (percentage) of each class of repeats as given by RepeatModeler was calculated over the total genome lenght, the bases maskes, the total intersperes repeats, the classified interspersed repeats and over the numbero of base pairs (bp) classified as "Others".
Category	bp	Total genome length %	Bases masked %	Total interspersed repeats %	Classified interspersed repeats %	Others %
Total genome length (bp)	35619879
Bases masked	8038950	22.57
Total interspersed repeats	7440145	20.89	92.55
Unclassified	7012539	19.69	87.232	94.2527
Classified	427606	1.2	5.31918	5.74728
LTR transposable elements	315114	0.88	3.91984	4.23532	73.6926
Non-LTR transposable elements	87650	0.25	1.09032	1.17807	20.4978
DNA transposable elements	24842	0.07	0.30902	0.333891	5.80955
Others	606291	1.70211	7.45
Short tandem repeats	540955	1.52	6.72917			89.22
Low complexity repeats	58258	0.16	0.724697			9.61
Long tandem repeats	7078	0.02	0.0880463			1.17
"Discrepancies between the 'bases masked' number and the sum of 'total interspersed repeats', small RNA, satellites and low complexity are generally very small. They are mostly accounted for by unmasked regions between flanking identical simple repeats, annotated as one stretch if fewer than 10 bases separate them, and fragments of repeats shorter than 10 bp which are not annotated but are masked…
https://www.repeatmasker.org/webrepeatmaskerhelp.html

## Sheet: Supplementary Table 5
Supplementary Table 5. Analysis of variants extracted by mapping reads and genomes of isolate TN2 and LB22.1 vs the GW18.1 reference genome.
Supplementary Table 5a. Variants counts (n°) per isolate. Variants smaller than 50bp were calculated by aligning reads of the two isolates to the reference P. ampelicida GW18.1 . Larger variants were calculated by aligning the assembled genomes of the isolates to the same reference as before.
Variant type		unit	TN2	LB22.1	Average	SEM
All		n°	88862	89134	88998	136
SNP		n°	77374	77626	77500	126
		%	87.0721	87.0891	87.0806	0.00850625
INDEL		n°	11488	11508	11498	10
		%	12.9279	12.9109	12.9194	0.00850625
equal to 1bp		n°	3678	3691	3684.5	6.5
		%	4.139	4.14096	4.13998	0.000977132
from 2 to 10bp		n°	5597	5618	5607.5	10.5
		%	6.29853	6.30287	6.3007	0.00216977
from 11 to 50bp		n°	2213	2199	2206	7
		%	2.49038	2.46707	2.47873	0.0116531
Supplementary Table 5b. Variant's cumulative length (bp) and their percentage (%). Percentages are calculated over the total length of all variants.
Variant type	class	unit	TN2	LB22.1	Average	SEM
All	total	bp	150292	150481	150386	94.5
SNP	total	bp	77374	77626	77500	126
		%	51.5	51.6	51.55	0.05
INDEL	total	bp	72918	72855	72886.5	31.5
		%	48.5	48.4	48.45	0.05
	equal to 1bp	bp	3678	3691	3684.5	6.5
		%	2.4	2.5	0.65	0.05
	from 2 to 10bp	bp	25153	25313	25233	80
		%	16.7	16.8	16.75	0.05
	from 11 to 50bp	bp	44087	43851	43969	118
		%	29.3	29.1	29.2	0.1
Supplementary Table 5c. Variant counts (n°) and density (d=n°/Kbp) within the gene space or the repeat space. Source data of Figure 2.
Variant type - position	class	Unit	TN2	LB22.1	Average	SEM
All	Gene space	n°	28074	28191	28132.5	58.5
		d	1.53799	1.54418	1.54108	0.003092
	Repeat space	n°	21778	21998	21888	110
		d	2.72113	2.74663	2.73388	0.01275
SNP	Gene space	n°	26662	26771	26716.5	54.5
		d	1.45913	1.4651	1.46211	0.00298262
	Repeat space	n°	16255	16446	16350.5	95.5
		d	2.02203	2.04579	2.03391	0.0118797
INDEL	Gene space	n°	1412	1420	1416	4
		d	0.0772745	0.0777123	0.0774934	0.00021891
	Repeat space	n°	5620	5634	5627	7
		d	0.68703	0.690637	0.688834	0.00180372
Supplementary Table 5d. Total number (n°) of genes affected by variants classified by high, moderate, and low impact based on SNPeff annotation. The impact class "modifier" is not shown but is counted in the total number of genes. For the total of each variant type, the percentages are calculated over the total number of genes affected by all variants, while the percentage for high, moderate, and…
Variant type	Impact	Unit	TN2	LB22.1	Average	SEM
All	total	n°	9392	9407	9400	7.5
		%	100	100	100	0
	High	n°	323	319	321	2
		%	3.4	3.4	3.4	0
	Moderate	n°	4387	4399	4393	6
		%	46.7	46.8	46.8	0.05
	Low	n°	5500	5503	5502	1.5
		%	58.6	58.5	58.6	0.05
SNP	total	n°	9297	9306	9302	4.5
		%	99	98.9	99	0.05
	High	n°	168	165	167	1.5
		%	1.8	1.8	1.8	0
	Moderate	n°	4231	4242	4237	5.5
		%	45.5	45.6	45.6	0.05
	Low	n°	5494	5497	5496	1.5
		%	59.1	59.1	59.1	0
INDEL	total	n°	7062	7071	7067	4.5
		%	75.2	75.2	75.2	0
	High	n°	178	178	178	0
		%	2.5	2.5	2.5	0
	Moderate	n°	500	496	498	2
		%	7.1	7	7.1	0.05
	Low	n°	36	36	36	0
		%	0.5	0.5	0.5	0
Supplementary Table 5e. Average number of variants per 100 gene loci affected by high, moderate and low impact variants. Source dara of Figure 2.
Variant type	Impact		TN2	LB22.1	Average	SEM
All	High		2.87304	2.82714	2.9	0.02295
	Moderate		61.5991	62.0016	61.8	0.201234
	Low		83.4464	83.5379	83.5	0.045734
SNP	High		2.00065	1.96647	2	0.0170861
	Moderate		102.011	102.762	102.4	0.375129
	Low		146.434	146.615	146.5	0.0903767
INDEL	High		4.02152	3.95984	4	0.0308438
	Moderate		8.39705	8.35808	8.4	0.0194862
	Low		0.523931	0.523264	0.785563	0.00033345

## Sheet: Supplementary Table 6
Supplementary Table 6. List of genes affected by high impact variants and their annotation based on the databases given in Supplementary table 1.
Gene	Gene_nr	SignalP5	EffectorP3 prediciton	CAZymes (dbcan3)	Sec_CAZymes (dbcan3)	Peroxidases (fPoxDb)	Pfam_ID	Pfam_domain	CYPED_fam	CYPEDtool	Sec.metabolites (Antismash)	Transporters (TCDB)	Transporters (family)	Transporters (family name)
Gb01.g1399.t1	1399	NA	NA	NA	NA	Linoleate_diol_synthase_(PGHS_like)	PF03098.14+PF03098.14+PF00067.21	An_peroxidase+An_peroxidase+p450	CYP107	phmmer	NA	NA	NA	NA
Gb01.g5711.t1	5711	NA	NA	NA	NA	NA	PF00106.24	adh_short	NA	NA	fungal-RiPP-like	1.A.115.1.3	1.A.115	The_Pore-forming_NADPH-dependent_1-Acyldihydroxyacetone_Phosphate_Reductase_(Ayr1)_Family
Gb01.g10025.t1	10025	NA	NA	NA	NA	NA	NA	NA	NA	NA	NRPS-like	NA	NA	NA
Gb01.g291.t1	291	NA	NA	NA	NA	NA	PF00067.21	p450	CYP4	phmmer	NA	NA	NA	NA
Gb01.g8165.t1	8165	NA	NA	NA	NA	NA	NA	NA	NA	NA	NA	NA	NA	NA
Gb01.g2591.t1	2591	NA	NA	NA	NA	NA	PF16891.4+PF00149.27	STPPase_N+Metallophos	NA	NA	NA	NA	NA	NA
Gb01.g130.t1	130	NA	NA	NA	NA	NA	PF00078.26	RVT_1	NA	NA	NRPS|T1PKS	NA	NA	NA
Gb01.g1879.t1	1879	NA	NA	NA	NA	NA	PF13650.5+PF00078.26	Asp_protease_2+RVT_1	NA	NA	NA	NA	NA	NA
Gb01.g1887.t1	1887	NA	NA	NA	NA	NA	PF13650.5+PF00078.26	Asp_protease_2+RVT_1	NA	NA	NA	NA	NA	NA
Gb01.g10159.t1	10159	NA	NA	NA	NA	NA	PF08284.10+PF00078.26	RVP_2+RVT_1	NA	NA	NA	NA	NA	NA
Gb01.g3150.t1	3150	NA	NA	NA	NA	NA	PF00078.26	RVT_1	NA	NA	NA	NA	NA	NA
Gb01.g6032.t1	6032	NA	NA	NA	NA	NA	NA	NA	NA	NA	NA	NA	NA	NA
Gb01.g2285.t1	2285	NA	NA	NA	NA	NA	NA	NA	NA	NA	NA	NA	NA	NA
Gb01.g6412.t1	6412	NA	NA	NA	NA	NA	PF13976.5+PF00665.25+PF07727.13	gag_pre-integrs+rve+RVT_2	NA	NA	NA	NA	NA	NA
Gb01.g6519.t1	6519	NA	NA	NA	NA	NA	PF13976.5+PF00665.25+PF07727.13	gag_pre-integrs+rve+RVT_2	NA	NA	NA	NA	NA	NA
Gb01.g9103.t1	9103	NA	NA	NA	NA	NA	PF14223.5+PF13976.5+PF00665.25+PF07727.13	Retrotran_gag_2+gag_pre-integrs+rve+RVT_2	NA	NA	NA	NA	NA	NA
Gb01.g5652.t1	5652	NA	NA	NA	NA	NA	PF07727.13	RVT_2	NA	NA	NA	NA	NA	NA
Gb01.g9049.t1	9049	NA	NA	NA	NA	NA	PF13967.5+PF14703.5+PF14703.5+PF02714.14+PF12621.7	RSN1_TM+PHM7_cyt+PHM7_cyt+RSN1_7TM+PHM7_ext	NA	NA	NA	1.A.17.5.8	1.A.17	The_Calcium-dependent_Chloride_Channel_(Ca-ClC)_Family
Gb01.g1739.t1	1739	NA	NA	NA	NA	NA	PF13650.5+PF00078.26	Asp_protease_2+RVT_1	NA	NA	NA	NA	NA	NA
Gb01.g6509.t1	6509	NA	NA	NA	NA	NA	PF13650.5+PF00078.26+PF00665.25	Asp_protease_2+RVT_1+rve	NA	NA	NA	NA	NA	NA
Gb01.g8617.t1	8617	NA	NA	NA	NA	NA	PF13650.5+PF00078.26+PF00665.25	Asp_protease_2+RVT_1+rve	NA	NA	NA	NA	NA	NA
Gb01.g3661.t1	3661	NA	NA	NA	NA	NA	PF03732.16+PF13650.5+PF00078.26+PF00665.25	Retrotrans_gag+Asp_protease_2+RVT_1+rve	NA	NA	NA	NA	NA	NA
Gb01.g9372.t1	9372	NA	NA	NA	NA	NA	PF03732.16+PF08284.10+PF00078.26+PF09337.9+PF00665.25	Retrotrans_gag+RVP_2+RVT_1+zf-H2C2+rve	NA	NA	NA	NA	NA	NA
Gb01.g2888.t1	2888	NA	NA	NA	NA	NA	PF00665.25	rve	NA	NA	NA	NA	NA	NA
Gb01.g6048.t1	6048	NA	NA	NA	NA	NA	PF00665.25	rve	NA	NA	NA	NA	NA	NA
Gb01.g10099.t1	10099	NA	NA	NA	NA	NA	PF08284.10+PF00078.26	RVP_2+RVT_1	NA	NA	NA	NA	NA	NA
Gb01.g2823.t1	2823	NA	NA	NA	NA	NA	PF00078.26	RVT_1	NA	NA	NA	NA	NA	NA
Gb01.g425.t1	425	NA	NA	NA	NA	NA	PF00078.26	RVT_1	NA	NA	NA	NA	NA	NA
Gb01.g6043.t1	6043	NA	NA	NA	NA	NA	PF00078.26	RVT_1	NA	NA	NA	NA	NA	NA
Gb01.g6506.t1	6506	NA	NA	NA	NA	NA	PF00078.26	RVT_1	NA	NA	NA	NA	NA	NA
Gb01.g10108.t1	10108	NA	NA	NA	NA	NA	PF00078.26	RVT_1	NA	NA	NA	NA	NA	NA
Gb01.g3636.t1	3636	NA	NA	NA	NA	NA	PF00078.26	RVT_1	NA	NA	NA	NA	NA	NA
Gb01.g3728.t1	3728	NA	NA	NA	NA	NA	PF00078.26	RVT_1	NA	NA	NA	NA	NA	NA
Gb01.g5732.t1	5732	NA	NA	NA	NA	NA	PF00078.26	RVT_1	NA	NA	NA	NA	NA	NA
Gb01.g8597.t1	8597	NA	NA	NA	NA	NA	PF00078.26	RVT_1	NA	NA	NA	NA	NA	NA
Gb01.g10.t1	10	NA	NA	NA	NA	NA	PF00078.26+PF00665.25	RVT_1+rve	NA	NA	NA	NA	NA	NA
Gb01.g1719.t1	1719	NA	NA	NA	NA	NA	PF00078.26+PF00665.25	RVT_1+rve	NA	NA	NA	NA	NA	NA
Gb01.g1890.t1	1890	NA	NA	NA	NA	NA	PF00078.26+PF00665.25	RVT_1+rve	NA	NA	NA	NA	NA	NA
Gb01.g3758.t1	3758	NA	NA	NA	NA	NA	PF00078.26+PF00665.25	RVT_1+rve	NA	NA	NA	NA	NA	NA
Gb01.g4495.t1	4495	NA	NA	NA	NA	NA	PF00078.26+PF00665.25	RVT_1+rve	NA	NA	NA	NA	NA	NA
Gb01.g6399.t1	6399	NA	NA	NA	NA	NA	PF00078.26+PF00665.25	RVT_1+rve	NA	NA	NA	NA	NA	NA
Gb01.g6406.t1	6406	NA	NA	NA	NA	NA	PF00078.26+PF00665.25	RVT_1+rve	NA	NA	NA	NA	NA	NA
Gb01.g6418.t1	6418	NA	NA	NA	NA	NA	PF00078.26+PF00665.25	RVT_1+rve	NA	NA	NA	NA	NA	NA
Gb01.g7272.t1	7272	NA	NA	NA	NA	NA	PF00078.26+PF00665.25	RVT_1+rve	NA	NA	NA	NA	NA	NA
Gb01.g3713.t1	3713	NA	NA	NA	NA	NA	PF00078.26+PF00665.25	RVT_1+rve	NA	NA	NA	NA	NA	NA
Gb01.g497.t1	497	NA	NA	NA	NA	NA	PF00078.26+PF00665.25	RVT_1+rve	NA	NA	NA	NA	NA	NA
Gb01.g9730.t1	9730	NA	NA	NA	NA	NA	PF00078.26+PF00665.25	RVT_1+rve	NA	NA	NA	NA	NA	NA
Gb01.g9633.t1	9633	NA	NA	NA	NA	NA	PF00078.26+PF00665.25+PF00385.23	RVT_1+rve+Chromo	NA	NA	NA	NA	NA	NA
Gb01.g9662.t1	9662	NA	NA	NA	NA	NA	PF00078.26+PF00665.25+PF00385.23	RVT_1+rve+Chromo	NA	NA	NA	NA	NA	NA
Gb01.g31.t1	31	NA	NA	NA	NA	NA	PF00078.26+PF00665.25+PF13976.5+PF00665.25+PF07727.13	RVT_1+rve+gag_pre-integrs+rve+RVT_2	NA	NA	NA	NA	NA	NA
Gb01.g1453.t1	1453	NA	NA	NA	NA	NA	PF00078.26+PF00665.25+PF00075.23	RVT_1+rve+RNase_H	NA	NA	NA	NA	NA	NA
Gb01.g7237.t1	7237	NA	NA	NA	NA	NA	PF00078.26+PF00665.25+PF00665.25	RVT_1+rve+rve	NA	NA	NA	NA	NA	NA
Gb01.g3106.t1	3106	NA	NA	NA	NA	NA	PF00078.26+PF00078.26	RVT_1+RVT_1	NA	NA	NA	NA	NA	NA
Gb01.g1892.t1	1892	NA	NA	NA	NA	NA	PF00078.26+PF13456.5+PF09337.9	RVT_1+RVT_3+zf-H2C2	NA	NA	NA	NA	NA	NA
Gb01.g4853.t1	4853	NA	NA	NA	NA	NA	PF00078.26+PF09337.9+PF00665.25	RVT_1+zf-H2C2+rve	NA	NA	NA	NA	NA	NA
Gb01.g1722.t1	1722	NA	NA	NA	NA	NA	PF00078.26+PF09337.9+PF00665.25	RVT_1+zf-H2C2+rve	NA	NA	NA	NA	NA	NA
Gb01.g2969.t1	2969	NA	NA	NA	NA	NA	PF00078.26+PF09337.9+PF00665.25	RVT_1+zf-H2C2+rve	NA	NA	NA	NA	NA	NA
Gb01.g3683.t1	3683	NA	NA	NA	NA	NA	PF00078.26+PF09337.9+PF00665.25	RVT_1+zf-H2C2+rve	NA	NA	NA	NA	NA	NA
Gb01.g4514.t1	4514	NA	NA	NA	NA	NA	PF00078.26+PF09337.9+PF00665.25	RVT_1+zf-H2C2+rve	NA	NA	NA	NA	NA	NA
Gb01.g78.t1	78	NA	NA	NA	NA	NA	PF00078.26+PF09337.9+PF00665.25	RVT_1+zf-H2C2+rve	NA	NA	NA	NA	NA	NA
Gb01.g9734.t1	9734	NA	NA	NA	NA	NA	PF09337.9+PF00665.25+PF00078.26	zf-H2C2+rve+RVT_1	NA	NA	NA	NA	NA	NA
Gb01.g3144.t1	3144	NA	NA	NA	NA	NA	NA	NA	NA	NA	NA	NA	NA	NA
Gb01.g5991.t1	5991	NA	NA	NA	NA	NA	NA	NA	NA	NA	NA	NA	NA	NA
Gb01.g2646.t1	2646	NA	NA	NA	NA	NA	PF13976.5+PF00665.25	gag_pre-integrs+rve	NA	NA	NA	NA	NA	NA
Gb01.g449.t1	449	NA	NA	NA	NA	NA	PF13976.5+PF00665.25+PF07727.13	gag_pre-integrs+rve+RVT_2	NA	NA	NA	NA	NA	NA
Gb01.g520.t1	520	NA	NA	NA	NA	NA	PF13976.5+PF00665.25+PF07727.13	gag_pre-integrs+rve+RVT_2	NA	NA	NA	NA	NA	NA
Gb01.g528.t1	528	NA	NA	NA	NA	NA	PF13976.5+PF00665.25+PF07727.13	gag_pre-integrs+rve+RVT_2	NA	NA	NA	NA	NA	NA
Gb01.g6018.t1	6018	NA	NA	NA	NA	NA	PF00078.26	RVT_1	NA	NA	NA	1.A.84.2.3	1.A.84	The_Calcium_Homeostasis_Modulator_Ca2+_Channel_(CALHM-C)_Family
Gb01.g9983.t1	9983	NA	NA	NA	NA	NA	PF00412.21+PF00412.21	LIM+LIM	NA	NA	NA	1.H.2.1.1	1.H.2	The_Invertebrate_PMP22-Claudin_(Claudin2)_Family
Gb01.g662.t1	662	NA	NA	NA	NA	NA	PF00350.22+PF01031.19	Dynamin_N+Dynamin_M	NA	NA	NA	1.I.1.1.3	1.I.1	The_Nuclear_Pore_Complex_(NPC)_Family
Gb01.g65.t1	65	NA	NA	NA	NA	NA	PF00004.28	AAA	NA	NA	NA	1.R.1.1.3	1.R.1	The_Membrane_Contact_Site_(MCS)_Family
Gb01.g7419.t1	7419	NA	NA	NA	NA	NA	NA	NA	NA	NA	NA	2.A.1.13.28	2.A.1	The_Major_Facilitator_Superfamily_(MFS)
Gb01.g3351.t1	3351	NA	NA	NA	NA	NA	NA	NA	NA	NA	NA	2.A.1.2.114	2.A.1	The_Major_Facilitator_Superfamily_(MFS)
Gb01.g264.t1	264	NA	NA	NA	NA	NA	NA	NA	NA	NA	NA	2.A.1.58.5	2.A.1	The_Major_Facilitator_Superfamily_(MFS)
Gb01.g2114.t1	2114	NA	NA	NA	NA	NA	PF07652.13	Flavi_DEAD	NA	NA	NA	2.A.16.2.2	2.A.16	The_Telurite-resistance/Dicarboxylate_Transporter_(TDT)_Family
Gb01.g339.t1	339	NA	NA	NA	NA	NA	PF00153.26	Mito_carr	NA	NA	NA	2.A.29.8.7	2.A.29	The_Mitochondrial_Carrier_(MC)_Family_
Gb01.g7097.t1	7097	NA	NA	NA	NA	NA	PF04851.14+PF00271.30	ResIII+Helicase_C	NA	NA	NA	3.A.17.1.1	3.A.17	The_Phage_T7_Injectisome_(T7_Injectisome)_Family
Gb01.g6680.t1	6680	NA	NA	NA	NA	NA	NA	NA	NA	NA	NA	3.A.20.1.4	3.A.20	The_Peroxisomal_Protein_Importer_(PPI)_Family
Gb01.g1395.t1	1395	NA	NA	NA	NA	NA	PF16177.4+PF00501.27+PF13193.5	ACAS_N+AMP-binding+AMP-binding_C	NA	NA	NA	4.C.1.1.7	4.C.1	The_Fatty_Acid_Group_Translocation_(FAT)_Family
Gb01.g2349.t1	2349	NA	NA	GT2	NA	NA	PF03142.14	Chitin_synth_2	NA	NA	NA	4.D.1.1.12	4.D.1	The_Putative_Vectorial_Glycosyl_Polymerization_(VGP)_Family
Gb01.g5939.t1	5939	SP(Sec/SPI)	NA	NA	NA	NA	PF01794.18+PF08022.11+PF08030.11	Ferric_reduct+FAD_binding_8+NAD_binding_6	NA	NA	NA	5.B.1.5.4	5.B.1	The_Phagocyte_(gp91phox)_NADPH_Oxidase_Family
Gb01.g7335.t1	7335	NA	NA	NA	NA	NA	NA	NA	NA	NA	NA	8.A.110.1.3	8.A.110	The_Junctophilin_(JP)_Family
Gb01.g8759.t1	8759	NA	NA	NA	NA	NA	PF00102.26	Y_phosphatase	NA	NA	NA	8.A.128.1.13	8.A.128	The_Signaling_Adaptor_Protein_KARAP/DAP12/TYROBP_(SAP)_Family
Gb01.g3417.t1	3417	NA	NA	NA	NA	NA	PF05462.10	Dicty_CAR	NA	NA	NA	9.A.14.5.3	9.A.14	The_G-protein-coupled_receptor_(GPCR)_Family
Gb01.g9753.t1	9753	NA	NA	NA	NA	NA	PF04479.12+PF04479.12	RTA1+RTA1	NA	NA	NA	9.A.26.1.1	9.A.26	The_Lipid-translocating_Exporter_(LTE)_Family
Gb01.g459.t1	459	NA	NA	NA	NA	NA	PF12796.6	Ank_2	NA	NA	NA	9.A.3.1.1	9.A.3	The_Sorting_Nexin27_(SNX27)-Retromer_Assembly_Apparatus_(RetromerAA)_Family
Gb01.g2223.t1	2223	NA	NA	GH18	NA	NA	PF00704.27	Glyco_hydro_18	NA	NA	NA	9.B.29.2.7	9.B.29	The_4-5_TMS_Putative_Chaperone_(4-5PC)_Family
Gb01.g8145.t1	8145	NA	NA	NA	NA	NA	PF12051.7+PF12051.7	DUF3533+DUF3533	NA	NA	NA	9.B.316.1.2	9.B.316	The_Nitrosoguanidine_Resistance_or_DUF3533_(NGR)_Family
Gb01.g9073.t1	9073	NA	NA	NA	NA	NA	PF00385.23	Chromo	NA	NA	NA	NA	NA	NA
Gb01.g9098.t1	9098	NA	NA	NA	NA	NA	PF00385.23	Chromo	NA	NA	NA	NA	NA	NA
Gb01.g6323.t1	6323	NA	NA	NA	NA	NA	PF11374.7+PF00075.23	DUF3176+RNase_H	NA	NA	NA	NA	NA	NA
Gb01.g3221.t1	3221	NA	NA	NA	NA	NA	PF14529.5+PF00078.26	Exo_endo_phos_2+RVT_1	NA	NA	NA	NA	NA	NA
Gb01.g708.t1	708	NA	NA	NA	NA	NA	PF14529.5+PF00078.26	Exo_endo_phos_2+RVT_1	NA	NA	NA	NA	NA	NA
Gb01.g1466.t1	1466	NA	NA	NA	NA	NA	PF14529.5+PF00078.26+PF00075.23	Exo_endo_phos_2+RVT_1+RNase_H	NA	NA	NA	NA	NA	NA
Gb01.g740.t1	740	SP(Sec/SPI)	Non-effector	NA	NA	NA	PF01960.17	ArgJ	NA	NA	NA	NA	NA	NA
Gb01.g8740.t1	8740	NA	NA	NA	NA	NA	PF14529.5+PF00078.26+PF00075.23	Exo_endo_phos_2+RVT_1+RNase_H	NA	NA	NA	NA	NA	NA
Gb01.g3620.t1	3620	NA	NA	NA	NA	NA	PF13976.5	gag_pre-integrs	NA	NA	NA	NA	NA	NA
Gb01.g3712.t1	3712	NA	NA	NA	NA	NA	PF13976.5	gag_pre-integrs	NA	NA	NA	NA	NA	NA
Gb01.g7238.t1	7238	NA	NA	NA	NA	NA	PF13976.5	gag_pre-integrs	NA	NA	NA	NA	NA	NA
Gb01.g2103.t1	2103	NA	NA	NA	NA	NA	PF13976.5+PF00665.25	gag_pre-integrs+rve	NA	NA	NA	NA	NA	NA
Gb01.g3104.t1	3104	NA	NA	NA	NA	NA	PF13976.5+PF00665.25	gag_pre-integrs+rve	NA	NA	NA	NA	NA	NA
Gb01.g3693.t1	3693	NA	NA	NA	NA	NA	PF13976.5+PF00665.25	gag_pre-integrs+rve	NA	NA	NA	NA	NA	NA
Gb01.g534.t1	534	NA	NA	NA	NA	NA	PF13976.5+PF00665.25+PF00075.23	gag_pre-integrs+rve+RNase_H	NA	NA	NA	NA	NA	NA
Gb01.g2874.t1	2874	NA	NA	NA	NA	NA	PF14223.5	Retrotran_gag_2	NA	NA	NA	NA	NA	NA
Gb01.g2977.t1	2977	NA	NA	NA	NA	NA	PF14223.5	Retrotran_gag_2	NA	NA	NA	NA	NA	NA
Gb01.g82.t1	82	NA	NA	NA	NA	NA	PF14223.5+PF13976.5+PF00665.25+PF07727.13	Retrotran_gag_2+gag_pre-integrs+rve+RVT_2	NA	NA	NA	NA	NA	NA
Gb01.g4709.t1	4709	NA	NA	NA	NA	NA	PF14223.5+PF03732.16	Retrotran_gag_2+Retrotrans_gag	NA	NA	NA	NA	NA	NA
Gb01.g2921.t1	2921	NA	NA	NA	NA	NA	PF14223.5+PF07727.13	Retrotran_gag_2+RVT_2	NA	NA	NA	NA	NA	NA
Gb01.g1745.t1	1745	NA	NA	NA	NA	NA	PF03732.16	Retrotrans_gag	NA	NA	NA	NA	NA	NA
Gb01.g3149.t1	3149	NA	NA	NA	NA	NA	PF03732.16	Retrotrans_gag	NA	NA	NA	NA	NA	NA
Gb01.g52.t1	52	NA	NA	NA	NA	NA	PF03732.16	Retrotrans_gag	NA	NA	NA	NA	NA	NA
Gb01.g8585.t1	8585	NA	NA	NA	NA	NA	PF03732.16	Retrotrans_gag	NA	NA	NA	NA	NA	NA
Gb01.g225.t1	225	NA	NA	NA	NA	NA	PF03732.16	Retrotrans_gag	NA	NA	NA	NA	NA	NA
Gb01.g2265.t1	2265	NA	NA	NA	NA	NA	PF03732.16	Retrotrans_gag	NA	NA	NA	NA	NA	NA
Gb01.g3146.t1	3146	NA	NA	NA	NA	NA	PF03732.16	Retrotrans_gag	NA	NA	NA	NA	NA	NA
Gb01.g7034.t1	7034	NA	NA	NA	NA	NA	PF03732.16	Retrotrans_gag	NA	NA	NA	NA	NA	NA
Gb01.g7106.t1	7106	NA	NA	NA	NA	NA	PF03732.16	Retrotrans_gag	NA	NA	NA	NA	NA	NA
Gb01.g8232.t1	8232	NA	NA	NA	NA	NA	PF03732.16	Retrotrans_gag	NA	NA	NA	NA	NA	NA
Gb01.g8607.t1	8607	NA	NA	NA	NA	NA	PF03732.16	Retrotrans_gag	NA	NA	NA	NA	NA	NA
Gb01.g8662.t1	8662	NA	NA	NA	NA	NA	PF03732.16	Retrotrans_gag	NA	NA	NA	NA	NA	NA
Gb01.g6049.t1	6049	NA	NA	NA	NA	NA	PF03732.16+PF13975.5	Retrotrans_gag+gag-asp_proteas	NA	NA	NA	NA	NA	NA
Gb01.g7232.t1	7232	NA	NA	NA	NA	NA	PF03732.16+PF00098.22	Retrotrans_gag+zf-CCHC	NA	NA	NA	NA	NA	NA
Gb01.g2098.t1	2098	NA	NA	NA	NA	NA	PF03732.16+PF00098.22	Retrotrans_gag+zf-CCHC	NA	NA	NA	NA	NA	NA
Gb01.g131.t1	131	NA	NA	NA	NA	NA	PF00075.23	RNase_H	NA	NA	NA	NA	NA	NA
Gb01.g557.t1	557	NA	NA	NA	NA	NA	PF00075.23	RNase_H	NA	NA	NA	NA	NA	NA
Gb01.g6278.t1	6278	NA	NA	NA	NA	NA	PF00075.23	RNase_H	NA	NA	NA	NA	NA	NA
Gb01.g6394.t1	6394	NA	NA	NA	NA	NA	PF00075.23	RNase_H	NA	NA	NA	NA	NA	NA
Gb01.g6398.t1	6398	NA	NA	NA	NA	NA	PF00075.23	RNase_H	NA	NA	NA	NA	NA	NA
Gb01.g8986.t1	8986	NA	NA	NA	NA	NA	PF00075.23	RNase_H	NA	NA	NA	NA	NA	NA
Gb01.g1835.t1	1835	NA	NA	NA	NA	NA	PF00075.23	RNase_H	NA	NA	NA	NA	NA	NA
Gb01.g2102.t1	2102	NA	NA	NA	NA	NA	PF00075.23	RNase_H	NA	NA	NA	NA	NA	NA
Gb01.g525.t1	525	NA	NA	NA	NA	NA	PF00075.23	RNase_H	NA	NA	NA	NA	NA	NA
Gb01.g7446.t1	7446	NA	NA	NA	NA	NA	PF00075.23	RNase_H	NA	NA	NA	NA	NA	NA
Gb01.g3237.t1	3237	NA	NA	NA	NA	NA	PF00075.23+PF00075.23	RNase_H+RNase_H	NA	NA	NA	NA	NA	NA
Gb01.g1206.t1	1206	NA	NA	NA	NA	NA	PF00076.21	RRM_1	NA	NA	NA	NA	NA	NA
Gb01.g10221.t1	10221	NA	NA	NA	NA	NA	PF00665.25	rve	NA	NA	NA	NA	NA	NA
Gb01.g1869.t1	1869	NA	NA	NA	NA	NA	PF00665.25	rve	NA	NA	NA	NA	NA	NA
Gb01.g212.t1	212	NA	NA	NA	NA	NA	PF00665.25	rve	NA	NA	NA	NA	NA	NA
Gb01.g47.t1	47	NA	NA	NA	NA	NA	PF00665.25	rve	NA	NA	NA	NA	NA	NA
Gb01.g9079.t1	9079	NA	NA	NA	NA	NA	PF00665.25	rve	NA	NA	NA	NA	NA	NA
Gb01.g3628.t1	3628	NA	NA	NA	NA	NA	PF00665.25	rve	NA	NA	NA	NA	NA	NA
Gb01.g3704.t1	3704	NA	NA	NA	NA	NA	PF00665.25	rve	NA	NA	NA	NA	NA	NA
Gb01.g7266.t1	7266	NA	NA	NA	NA	NA	PF00665.25+PF00665.25+PF00385.23	rve+rve+Chromo	NA	NA	NA	NA	NA	NA
Gb01.g2637.t1	2637	NA	NA	NA	NA	NA	PF00078.26	RVT_1	NA	NA	NA	NA	NA	NA
Gb01.g6051.t1	6051	NA	NA	NA	NA	NA	PF00078.26	RVT_1	NA	NA	NA	NA	NA	NA
Gb01.g3000.t1	3000	NA	NA	NA	NA	NA	PF00078.26	RVT_1	NA	NA	NA	NA	NA	NA
Gb01.g6953.t1	6953	NA	NA	NA	NA	NA	PF00078.26	RVT_1	NA	NA	NA	NA	NA	NA
Gb01.g1713.t1	1713	NA	NA	NA	NA	NA	PF00078.26+PF00075.23	RVT_1+RNase_H	NA	NA	NA	NA	NA	NA
Gb01.g180.t1	180	NA	NA	NA	NA	NA	PF00078.26+PF00075.23	RVT_1+RNase_H	NA	NA	NA	NA	NA	NA
Gb01.g5292.t1	5292	NA	NA	NA	NA	NA	PF00078.26+PF00075.23	RVT_1+RNase_H	NA	NA	NA	NA	NA	NA
Gb01.g6403.t1	6403	NA	NA	NA	NA	NA	PF00078.26+PF00075.23	RVT_1+RNase_H	NA	NA	NA	NA	NA	NA
Gb01.g7236.t1	7236	NA	NA	NA	NA	NA	PF00078.26+PF00075.23	RVT_1+RNase_H	NA	NA	NA	NA	NA	NA
Gb01.g216.t1	216	NA	NA	NA	NA	NA	PF00078.26+PF00075.23	RVT_1+RNase_H	NA	NA	NA	NA	NA	NA
Gb01.g10289.t1	10289	NA	NA	NA	NA	NA	PF07727.13	RVT_2	NA	NA	NA	NA	NA	NA
Gb01.g3455.t1	3455	NA	NA	NA	NA	NA	PF07727.13	RVT_2	NA	NA	NA	NA	NA	NA
Gb01.g3619.t1	3619	NA	NA	NA	NA	NA	PF07727.13	RVT_2	NA	NA	NA	NA	NA	NA
Gb01.g6936.t1	6936	NA	NA	NA	NA	NA	PF07727.13	RVT_2	NA	NA	NA	NA	NA	NA
Gb01.g3267.t1	3267	NA	NA	NA	NA	NA	PF07727.13	RVT_2	NA	NA	NA	NA	NA	NA
Gb01.g3298.t1	3298	NA	NA	NA	NA	NA	PF07727.13	RVT_2	NA	NA	NA	NA	NA	NA
Gb01.g354.t1	354	NA	NA	NA	NA	NA	PF10650.8	zf-C3H1	NA	NA	NA	NA	NA	NA
Gb01.g426.t1	426	NA	NA	NA	NA	NA	PF00098.22	zf-CCHC	NA	NA	NA	NA	NA	NA
Gb01.g13.t1	13	NA	NA	NA	NA	NA	PF00098.22	zf-CCHC	NA	NA	NA	NA	NA	NA
Gb01.g1717.t1	1717	NA	NA	NA	NA	NA	PF00098.22	zf-CCHC	NA	NA	NA	NA	NA	NA
Gb01.g2919.t1	2919	NA	NA	NA	NA	NA	PF00098.22	zf-CCHC	NA	NA	NA	NA	NA	NA
Gb01.g6455.t1	6455	NA	NA	NA	NA	NA	PF00098.22	zf-CCHC	NA	NA	NA	NA	NA	NA
Gb01.g9035.t1	9035	NA	NA	NA	NA	NA	PF01753.17	zf-MYND	NA	NA	NA	NA	NA	NA
Gb01.g9233.t1	9233	NA	NA	NA	NA	NA	PF12697.6	Abhydrolase_6	NA	NA	NA	NA	NA	NA
Gb01.g9981.t1	9981	NA	NA	NA	NA	NA	PF00797.16	Acetyltransf_2	NA	NA	NA	NA	NA	NA
Gb01.g9982.t1	9982	NA	NA	NA	NA	NA	PF00797.16	Acetyltransf_2	NA	NA	NA	NA	NA	NA
Gb01.g1116.t1	1116	NA	NA	NA	NA	NA	PF08240.11+PF00107.25	ADH_N+ADH_zinc_N	NA	NA	NA	NA	NA	NA
Gb01.g5200.t1	5200	NA	NA	NA	NA	NA	PF13772.5	AIG2_2	NA	NA	NA	NA	NA	NA
Gb01.g8933.t1	8933	NA	NA	NA	NA	NA	PF07969.10	Amidohydro_3	NA	NA	NA	NA	NA	NA
Gb01.g5733.t1	5733	NA	NA	NA	NA	NA	PF13650.5	Asp_protease_2	NA	NA	NA	NA	NA	NA
Gb01.g7036.t1	7036	NA	NA	NA	NA	NA	PF13650.5+PF00078.26	Asp_protease_2+RVT_1	NA	NA	NA	NA	NA	NA
Gb01.g695.t1	695	NA	NA	NA	NA	NA	PF04427.17	Brix	NA	NA	NA	NA	NA	NA
Gb01.g394.t1	394	NA	NA	NA	NA	NA	PF00651.30	BTB	NA	NA	NA	NA	NA	NA
Gb01.g277.t1	277	NA	NA	NA	NA	NA	PF00651.30	BTB	NA	NA	NA	NA	NA	NA
Gb01.g229.t1	229	SP(Sec/SPI)	Cytoplasmic_effector	NA	NA	NA	PF00665.25	rve	NA	NA	NA	NA	NA	NA
Gb01.g8417.t1	8417	NA	NA	NA	NA	NA	PF04199.12	Cyclase	NA	NA	NA	NA	NA	NA
Gb01.g8979.t1	8979	NA	NA	NA	NA	NA	PF08100.10+PF00891.17	Dimerisation+Methyltransf_2	NA	NA	NA	NA	NA	NA
Gb01.g937.t1	937	NA	NA	NA	NA	NA	PF05141.11+PF02668.15	DIT1_PvcA+TauD	NA	NA	isocyanide	NA	NA	NA
Gb01.g10204.t1	10204	NA	NA	NA	NA	NA	PF00145.16	DNA_methylase	NA	NA	NA	NA	NA	NA
Gb01.g1112.t1	1112	NA	NA	NA	NA	NA	PF13177.5	DNA_pol3_delta2	NA	NA	NA	NA	NA	NA
Gb01.g9959.t1	9959	NA	NA	NA	NA	NA	PF09362.9	DUF1996	NA	NA	NA	NA	NA	NA
Gb01.g3359.t1	3359	NA	NA	NA	NA	NA	PF10483.8	Elong_Iki1	NA	NA	NA	NA	NA	NA
Gb01.g7317.t1	7317	NA	NA	NA	NA	NA	PF01116.19	F_bP_aldolase	NA	NA	NA	NA	NA	NA
Gb01.g5428.t1	5428	SP(Sec/SPI)	Cytoplasmic_effector	NA	NA	NA	PF00078.26	RVT_1	NA	NA	NA	NA	NA	NA
Gb01.g3536.t1	3536	NA	NA	NA	NA	NA	PF13185.5	GAF_2	NA	NA	NA	NA	NA	NA
Gb01.g3380.t1	3380	NA	NA	NA	NA	NA	PF00117.27+PF04715.12+PF00425.17+PF00425.17	GATase+Anth_synt_I_N+Chorismate_bind+Chorismate_bind	NA	NA	NA	NA	NA	NA
Gb01.g9704.t1	9704	NA	NA	NA	NA	NA	PF03009.16	GDPD	NA	NA	NA	NA	NA	NA
Gb01.g5588.t1	5588	NA	NA	NA	NA	NA	PF00295.16	Glyco_hydro_28	NA	NA	NA	NA	NA	NA
Gb01.g7350.t1	7350	NA	NA	NA	NA	NA	PF00732.18	GMC_oxred_N	NA	NA	NA	NA	NA	NA
Gb01.g8641.t1	8641	NA	NA	NA	NA	NA	PF00732.18+PF05199.12	GMC_oxred_N+GMC_oxred_C	NA	NA	NA	NA	NA	NA
Gb01.g7199.t1	7199	NA	NA	NA	NA	NA	PF02213.15	GYF	NA	NA	NA	NA	NA	NA
Gb01.g2236.t1	2236	NA	NA	NA	NA	NA	PF13419.5	HAD_2	NA	NA	NA	NA	NA	NA
Gb01.g2375.t1	2375	NA	NA	NA	NA	NA	PF13589.5+PF01119.18	HATPase_c_3+DNA_mis_repair	NA	NA	NA	NA	NA	NA
Gb01.g3321.t1	3321	NA	NA	NA	NA	NA	PF01966.21+PF06726.11	HD+BC10	NA	NA	NA	NA	NA	NA
Gb01.g7149.t1	7149	SP(Sec/SPI)	Apoplastic_effector	NA	NA	NA	PF00082.21	Peptidase_S8	NA	NA	NA	9.B.355.1.1	9.B.355	The_Dentilisin_(Dentilisin)_Family
Gb01.g8441.t1	8441	SP(Sec/SPI)	Non-effector	NA	NA	NA	PF00085.19	Thioredoxin	NA	NA	NA	9.B.438.1.5	9.B.438	The_Trans_Membrane_Protein_TMEM218_(TMEM218)_Family_
Gb01.g7825.t1	7825	SP(Sec/SPI)	Non-effector	CE5	CE5	NA	PF01083.21	Cutinase	NA	NA	NA	NA	NA	NA
Gb01.g9930.t1	9930	NA	NA	NA	NA	NA	PF01126.19	Heme_oxygenase	NA	NA	NA	NA	NA	NA
Gb01.g2141.t1	2141	NA	NA	NA	NA	NA	PF01485.20+PF01485.20	IBR+IBR	NA	NA	NA	NA	NA	NA
Gb01.g1990.t1	1990	NA	NA	NA	NA	NA	PF13418.5+PF13418.5+PF13854.5+PF13422.5	Kelch_4+Kelch_4+Kelch_5+DUF4110	NA	NA	NA	NA	NA	NA
Gb01.g2189.t1	2189	NA	NA	NA	NA	NA	PF13489.5	Methyltransf_23	NA	NA	NA	NA	NA	NA
Gb01.g10310.t1	10310	NA	NA	NA	NA	NA	PF03476.15+PF03473.16	MOSC_N+MOSC	NA	NA	NA	NA	NA	NA
Gb01.g9667.t1	9667	NA	NA	NA	NA	NA	PF10551.8	MULE	NA	NA	NA	NA	NA	NA
Gb01.g3454.t1	3454	NA	NA	NA	NA	NA	PF10551.8+PF00078.26+PF13976.5+PF13976.5+PF07727.13	MULE+RVT_1+gag_pre-integrs+gag_pre-integrs+RVT_2	NA	NA	NA	NA	NA	NA
Gb01.g7033.t1	7033	NA	NA	NA	NA	NA	PF10551.8+PF07727.13	MULE+RVT_2	NA	NA	NA	NA	NA	NA
Gb01.g6651.t1	6651	NA	NA	NA	NA	NA	PF01849.17	NAC	NA	NA	NA	NA	NA	NA
Gb01.g7696.t1	7696	NA	NA	NA	NA	NA	PF00557.23	Peptidase_M24	NA	NA	fungal-RiPP-like	NA	NA	NA
Gb01.g9719.t1	9719	NA	NA	NA	NA	NA	PF02171.16	Piwi	NA	NA	NA	NA	NA	NA
Gb01.g6682.t1	6682	NA	NA	NA	NA	NA	PF01246.19	Ribosomal_L24e	NA	NA	NA	NA	NA	NA
Gb01.g6299.t1	6299	NA	NA	NA	NA	NA	PF05132.13+PF07423.10	RNA_pol_Rpc4+DUF1510	NA	NA	NA	NA	NA	NA
Gb01.g8960.t1	8960	NA	NA	NA	NA	NA	PF00856.27	SET	NA	NA	NA	NA	NA	NA
Gb01.g3029.t1	3029	NA	NA	NA	NA	NA	PF01713.20	Smr	NA	NA	NA	NA	NA	NA
Gb01.g8950.t1	8950	NA	NA	NA	NA	NA	PF00080.19+PF00565.16+PF00565.16+PF00565.16+PF00567.23+PF00565.16	Sod_Cu+SNase+SNase+SNase+TUDOR+SNase	NA	NA	NA	NA	NA	NA
Gb01.g7875.t1	7875	SP(Sec/SPI)	Non-effector	GH17	GH17	NA	PF00332.17	Glyco_hydro_17	NA	NA	NA	NA	NA	NA
Gb01.g5010.t1	5010	NA	NA	NA	NA	NA	PF13350.5	Y_phosphatase3	NA	NA	NA	NA	NA	NA
Gb01.g3019.t1	3019	NA	NA	NA	NA	NA	PF00172.17+PF04082.17	Zn_clus+Fungal_trans	NA	NA	NA	NA	NA	NA
Gb01.g8264.t1	8264	NA	NA	NA	NA	NA	PF00172.17+PF04082.17	Zn_clus+Fungal_trans	NA	NA	NA	NA	NA	NA
Gb01.g304.t1	304	NA	NA	NA	NA	NA	PF00172.17+PF11951.7	Zn_clus+Fungal_trans_2	NA	NA	NA	NA	NA	NA
Gb01.g9272.t1	9272	NA	NA	AA3	NA	NA	PF00732.18+PF05199.12	GMC_oxred_N+GMC_oxred_C	NA	NA	NA	NA	NA	NA
Gb01.g1921.t1	1921	NA	NA	NA	NA	NA	PF00075.23	RNase_H	NA	NA	NRPS-like	NA	NA	NA
Gb01.g5148.t1	5148	SP(Sec/SPI)	Non-effector	NA	NA	NA	NA	NA	NA	NA	NA	NA	NA	NA
Gb01.g9709.t1	9709	SP(Sec/SPI)	Non-effector	NA	NA	NA	NA	NA	NA	NA	NA	NA	NA	NA
Gb01.g1668.t1	1668	SP(Sec/SPI)	Non-effector	NA	NA	NA	NA	NA	NA	NA	NA	NA	NA	NA
Gb01.g3527.t1	3527	SP(Sec/SPI)	Apoplastic_effector	NA	NA	NA	NA	NA	NA	NA	NA	NA	NA	NA
Gb01.g3639.t1	3639	SP(Sec/SPI)	Cytoplasmic_effector	NA	NA	NA	NA	NA	NA	NA	NA	NA	NA	NA
Gb01.g4882.t1	4882	SP(Sec/SPI)	Non-effector	NA	NA	NA	NA	NA	NA	NA	NA	NA	NA	NA
Gb01.g5135.t1	5135	SP(Sec/SPI)	Non-effector	NA	NA	NA	NA	NA	NA	NA	NA	NA	NA	NA
Gb01.g6025.t1	6025	SP(Sec/SPI)	Dual_effector	NA	NA	NA	NA	NA	NA	NA	NA	NA	NA	NA
Gb01.g8442.t1	8442	SP(Sec/SPI)	Non-effector	NA	NA	NA	NA	NA	NA	NA	NA	NA	NA	NA
Gb01.g9999.t1	9999	SP(Sec/SPI)	Apoplastic_effector	NA	NA	NA	NA	NA	NA	NA	NA	NA	NA	NA
Gb01.g1.t1	1	NA	NA	NA	NA	NA	NA	NA	NA	NA	NA	NA	NA	NA
Gb01.g10007.t1	10007	NA	NA	NA	NA	NA	NA	NA	NA	NA	NA	NA	NA	NA
Gb01.g10171.t1	10171	NA	NA	NA	NA	NA	NA	NA	NA	NA	NA	NA	NA	NA
Gb01.g1041.t1	1041	NA	NA	NA	NA	NA	NA	NA	NA	NA	NA	NA	NA	NA
Gb01.g1056.t1	1056	NA	NA	NA	NA	NA	NA	NA	NA	NA	NA	NA	NA	NA
Gb01.g108.t1	108	NA	NA	NA	NA	NA	NA	NA	NA	NA	NA	NA	NA	NA
Gb01.g10859.t1	10859	NA	NA	NA	NA	NA	NA	NA	NA	NA	NA	NA	NA	NA
Gb01.g10931.t1	10931	NA	NA	NA	NA	NA	NA	NA	NA	NA	NA	NA	NA	NA
Gb01.g134.t1	134	NA	NA	NA	NA	NA	NA	NA	NA	NA	NA	NA	NA	NA
Gb01.g1364.t1	1364	NA	NA	NA	NA	NA	NA	NA	NA	NA	NA	NA	NA	NA
Gb01.g14.t1	14	NA	NA	NA	NA	NA	NA	NA	NA	NA	NA	NA	NA	NA
Gb01.g1407.t1	1407	NA	NA	NA	NA	NA	NA	NA	NA	NA	NA	NA	NA	NA
Gb01.g1430.t1	1430	NA	NA	NA	NA	NA	NA	NA	NA	NA	NA	NA	NA	NA
Gb01.g1674.t1	1674	NA	NA	NA	NA	NA	NA	NA	NA	NA	NA	NA	NA	NA
Gb01.g1748.t1	1748	NA	NA	NA	NA	NA	NA	NA	NA	NA	NA	NA	NA	NA
Gb01.g175.t1	175	NA	NA	NA	NA	NA	NA	NA	NA	NA	NA	NA	NA	NA
Gb01.g178.t1	178	NA	NA	NA	NA	NA	NA	NA	NA	NA	NA	NA	NA	NA
Gb01.g181.t1	181	NA	NA	NA	NA	NA	NA	NA	NA	NA	NA	NA	NA	NA
Gb01.g186.t1	186	NA	NA	NA	NA	NA	NA	NA	NA	NA	NA	NA	NA	NA
Gb01.g1873.t1	1873	NA	NA	NA	NA	NA	NA	NA	NA	NA	NA	NA	NA	NA
Gb01.g2088.t1	2088	NA	NA	NA	NA	NA	NA	NA	NA	NA	NA	NA	NA	NA
Gb01.g2138.t1	2138	NA	NA	NA	NA	NA	NA	NA	NA	NA	NA	NA	NA	NA
Gb01.g220.t1	220	NA	NA	NA	NA	NA	NA	NA	NA	NA	NA	NA	NA	NA
Gb01.g2647.t1	2647	NA	NA	NA	NA	NA	NA	NA	NA	NA	NA	NA	NA	NA
Gb01.g305.t1	305	NA	NA	NA	NA	NA	NA	NA	NA	NA	NA	NA	NA	NA
Gb01.g308.t1	308	NA	NA	NA	NA	NA	NA	NA	NA	NA	NA	NA	NA	NA
Gb01.g333.t1	333	NA	NA	NA	NA	NA	NA	NA	NA	NA	NA	NA	NA	NA
Gb01.g3627.t1	3627	NA	NA	NA	NA	NA	NA	NA	NA	NA	NA	NA	NA	NA
Gb01.g3641.t1	3641	NA	NA	NA	NA	NA	NA	NA	NA	NA	NA	NA	NA	NA
Gb01.g3718.t1	3718	NA	NA	NA	NA	NA	NA	NA	NA	NA	NA	NA	NA	NA
Gb01.g3776.t1	3776	NA	NA	NA	NA	NA	NA	NA	NA	NA	NA	NA	NA	NA
Gb01.g45.t1	45	NA	NA	NA	NA	NA	NA	NA	NA	NA	NA	NA	NA	NA
Gb01.g4715.t1	4715	NA	NA	NA	NA	NA	NA	NA	NA	NA	NA	NA	NA	NA
Gb01.g5199.t1	5199	NA	NA	NA	NA	NA	NA	NA	NA	NA	NA	NA	NA	NA
Gb01.g5388.t1	5388	NA	NA	NA	NA	NA	NA	NA	NA	NA	NA	NA	NA	NA
Gb01.g5992.t1	5992	NA	NA	NA	NA	NA	NA	NA	NA	NA	NA	NA	NA	NA
Gb01.g6063.t1	6063	NA	NA	NA	NA	NA	NA	NA	NA	NA	NA	NA	NA	NA
Gb01.g6078.t1	6078	NA	NA	NA	NA	NA	NA	NA	NA	NA	NA	NA	NA	NA
Gb01.g6243.t1	6243	NA	NA	NA	NA	NA	NA	NA	NA	NA	NA	NA	NA	NA
Gb01.g630.t1	630	NA	NA	NA	NA	NA	NA	NA	NA	NA	NA	NA	NA	NA
Gb01.g6383.t1	6383	NA	NA	NA	NA	NA	NA	NA	NA	NA	NA	NA	NA	NA
Gb01.g6397.t1	6397	NA	NA	NA	NA	NA	NA	NA	NA	NA	NA	NA	NA	NA
Gb01.g6835.t1	6835	NA	NA	NA	NA	NA	NA	NA	NA	NA	NA	NA	NA	NA
Gb01.g6874.t1	6874	NA	NA	NA	NA	NA	NA	NA	NA	NA	NA	NA	NA	NA
Gb01.g6995.t1	6995	NA	NA	NA	NA	NA	NA	NA	NA	NA	NA	NA	NA	NA
Gb01.g711.t1	711	NA	NA	NA	NA	NA	NA	NA	NA	NA	NA	NA	NA	NA
Gb01.g7234.t1	7234	NA	NA	NA	NA	NA	NA	NA	NA	NA	NA	NA	NA	NA
Gb01.g7274.t1	7274	NA	NA	NA	NA	NA	NA	NA	NA	NA	NA	NA	NA	NA
Gb01.g7276.t1	7276	NA	NA	NA	NA	NA	NA	NA	NA	NA	NA	NA	NA	NA
Gb01.g7880.t1	7880	NA	NA	NA	NA	NA	NA	NA	NA	NA	NA	NA	NA	NA
Gb01.g7892.t1	7892	NA	NA	NA	NA	NA	NA	NA	NA	NA	NA	NA	NA	NA
Gb01.g7982.t1	7982	NA	NA	NA	NA	NA	NA	NA	NA	NA	NA	NA	NA	NA
Gb01.g8027.t1	8027	NA	NA	NA	NA	NA	NA	NA	NA	NA	NA	NA	NA	NA
Gb01.g8169.t1	8169	NA	NA	NA	NA	NA	NA	NA	NA	NA	NA	NA	NA	NA
Gb01.g843.t1	843	NA	NA	NA	NA	NA	NA	NA	NA	NA	NA	NA	NA	NA
Gb01.g8540.t1	8540	NA	NA	NA	NA	NA	NA	NA	NA	NA	NA	NA	NA	NA
Gb01.g870.t1	870	NA	NA	NA	NA	NA	NA	NA	NA	NA	NA	NA	NA	NA
Gb01.g8733.t1	8733	NA	NA	NA	NA	NA	NA	NA	NA	NA	NA	NA	NA	NA
Gb01.g8863.t1	8863	NA	NA	NA	NA	NA	NA	NA	NA	NA	NA	NA	NA	NA
Gb01.g8886.t1	8886	NA	NA	NA	NA	NA	NA	NA	NA	NA	NA	NA	NA	NA
Gb01.g9.t1	9	NA	NA	NA	NA	NA	NA	NA	NA	NA	NA	NA	NA	NA
Gb01.g9128.t1	9128	NA	NA	NA	NA	NA	NA	NA	NA	NA	NA	NA	NA	NA
Gb01.g9609.t1	9609	NA	NA	NA	NA	NA	NA	NA	NA	NA	NA	NA	NA	NA
Gb01.g9663.t1	9663	NA	NA	NA	NA	NA	NA	NA	NA	NA	NA	NA	NA	NA
Gb01.g9756.t1	9756	NA	NA	NA	NA	NA	NA	NA	NA	NA	NA	NA	NA	NA
Gb01.g1037.t1	1037	NA	NA	NA	NA	NA	NA	NA	NA	NA	NA	NA	NA	NA
Gb01.g10401.t1	10401	NA	NA	NA	NA	NA	NA	NA	NA	NA	NA	NA	NA	NA
Gb01.g10828.t1	10828	NA	NA	NA	NA	NA	NA	NA	NA	NA	NA	NA	NA	NA
Gb01.g1097.t1	1097	NA	NA	NA	NA	NA	NA	NA	NA	NA	NA	NA	NA	NA
Gb01.g1486.t1	1486	NA	NA	NA	NA	NA	NA	NA	NA	NA	NA	NA	NA	NA
Gb01.g1886.t1	1886	NA	NA	NA	NA	NA	NA	NA	NA	NA	NA	NA	NA	NA
Gb01.g1992.t1	1992	NA	NA	NA	NA	NA	NA	NA	NA	NA	NA	NA	NA	NA
Gb01.g2096.t1	2096	NA	NA	NA	NA	NA	NA	NA	NA	NA	NA	NA	NA	NA
Gb01.g2353.t1	2353	NA	NA	NA	NA	NA	NA	NA	NA	NA	NA	NA	NA	NA
Gb01.g293.t1	293	NA	NA	NA	NA	NA	NA	NA	NA	NA	NA	NA	NA	NA
Gb01.g3005.t1	3005	NA	NA	NA	NA	NA	NA	NA	NA	NA	NA	NA	NA	NA
Gb01.g3348.t1	3348	NA	NA	NA	NA	NA	NA	NA	NA	NA	NA	NA	NA	NA
Gb01.g3374.t1	3374	NA	NA	NA	NA	NA	NA	NA	NA	NA	NA	NA	NA	NA
Gb01.g3383.t1	3383	NA	NA	NA	NA	NA	NA	NA	NA	NA	NA	NA	NA	NA
Gb01.g3390.t1	3390	NA	NA	NA	NA	NA	NA	NA	NA	NA	NA	NA	NA	NA
Gb01.g3420.t1	3420	NA	NA	NA	NA	NA	NA	NA	NA	NA	NA	NA	NA	NA
Gb01.g3512.t1	3512	NA	NA	NA	NA	NA	NA	NA	NA	NA	NA	NA	NA	NA
Gb01.g3541.t1	3541	NA	NA	NA	NA	NA	NA	NA	NA	NA	NA	NA	NA	NA
Gb01.g3616.t1	3616	NA	NA	NA	NA	NA	NA	NA	NA	NA	NA	NA	NA	NA
Gb01.g386.t1	386	NA	NA	NA	NA	NA	NA	NA	NA	NA	NA	NA	NA	NA
Gb01.g418.t1	418	NA	NA	NA	NA	NA	NA	NA	NA	NA	NA	NA	NA	NA
Gb01.g432.t1	432	NA	NA	NA	NA	NA	NA	NA	NA	NA	NA	NA	NA	NA
Gb01.g4986.t1	4986	NA	NA	NA	NA	NA	NA	NA	NA	NA	NA	NA	NA	NA
Gb01.g507.t1	507	NA	NA	NA	NA	NA	NA	NA	NA	NA	NA	NA	NA	NA
Gb01.g5104.t1	5104	NA	NA	NA	NA	NA	NA	NA	NA	NA	NA	NA	NA	NA
Gb01.g5608.t1	5608	NA	NA	NA	NA	NA	NA	NA	NA	NA	NA	NA	NA	NA
Gb01.g5620.t1	5620	NA	NA	NA	NA	NA	NA	NA	NA	NA	NA	NA	NA	NA
Gb01.g5698.t1	5698	NA	NA	NA	NA	NA	NA	NA	NA	NA	fungal-RiPP-like	NA	NA	NA
Gb01.g6021.t1	6021	NA	NA	NA	NA	NA	NA	NA	NA	NA	NA	NA	NA	NA
Gb01.g6352.t1	6352	NA	NA	NA	NA	NA	NA	NA	NA	NA	NA	NA	NA	NA
Gb01.g6446.t1	6446	NA	NA	NA	NA	NA	NA	NA	NA	NA	NA	NA	NA	NA
Gb01.g6532.t1	6532	NA	NA	NA	NA	NA	NA	NA	NA	NA	NA	NA	NA	NA
Gb01.g661.t1	661	NA	NA	NA	NA	NA	NA	NA	NA	NA	NA	NA	NA	NA
Gb01.g6920.t1	6920	NA	NA	NA	NA	NA	NA	NA	NA	NA	NA	NA	NA	NA
Gb01.g6983.t1	6983	NA	NA	NA	NA	NA	NA	NA	NA	NA	NA	NA	NA	NA
Gb01.g7061.t1	7061	NA	NA	NA	NA	NA	NA	NA	NA	NA	NA	NA	NA	NA
Gb01.g7159.t1	7159	NA	NA	NA	NA	NA	NA	NA	NA	NA	NA	NA	NA	NA
Gb01.g7365.t1	7365	NA	NA	NA	NA	NA	NA	NA	NA	NA	NA	NA	NA	NA
Gb01.g7839.t1	7839	NA	NA	NA	NA	NA	NA	NA	NA	NA	NA	NA	NA	NA
Gb01.g7919.t1	7919	NA	NA	NA	NA	NA	NA	NA	NA	NA	NA	NA	NA	NA
Gb01.g7976.t1	7976	NA	NA	NA	NA	NA	NA	NA	NA	NA	NA	NA	NA	NA
Gb01.g7981.t1	7981	NA	NA	NA	NA	NA	NA	NA	NA	NA	NA	NA	NA	NA
Gb01.g8144.t1	8144	NA	NA	NA	NA	NA	NA	NA	NA	NA	NA	NA	NA	NA
Gb01.g8335.t1	8335	NA	NA	NA	NA	NA	NA	NA	NA	NA	NA	NA	NA	NA
Gb01.g8467.t1	8467	NA	NA	NA	NA	NA	NA	NA	NA	NA	NA	NA	NA	NA
Gb01.g8503.t1	8503	NA	NA	NA	NA	NA	NA	NA	NA	NA	NA	NA	NA	NA
Gb01.g8598.t1	8598	NA	NA	NA	NA	NA	NA	NA	NA	NA	NA	NA	NA	NA
Gb01.g8716.t1	8716	NA	NA	NA	NA	NA	NA	NA	NA	NA	NA	NA	NA	NA
Gb01.g9097.t1	9097	NA	NA	NA	NA	NA	NA	NA	NA	NA	NA	NA	NA	NA
Gb01.g9127.t1	9127	NA	NA	NA	NA	NA	NA	NA	NA	NA	NA	NA	NA	NA
Gb01.g9332.t1	9332	NA	NA	NA	NA	NA	NA	NA	NA	NA	NA	NA	NA	NA
Gb01.g9333.t1	9333	NA	NA	NA	NA	NA	NA	NA	NA	NA	NA	NA	NA	NA
Gb01.g9494.t1	9494	NA	NA	NA	NA	NA	NA	NA	NA	NA	NA	NA	NA	NA
Gb01.g97.t1	97	NA	NA	NA	NA	NA	NA	NA	NA	NA	NA	NA	NA	NA
Gb01.g9808.t1	9808	NA	NA	NA	NA	NA	NA	NA	NA	NA	NA	NA	NA	NA
Gb01.g9810.t1	9810	NA	NA	NA	NA	NA	NA	NA	NA	NA	NA	NA	NA	NA

## Sheet: Supplementary Table 7
Supplementary Table 7. List of isolate private genes affected by high impact variants and their functional annotation based on the databases given in Supplementary table 1.
Gene_ID	isolate	SignalP5	CAZymes (dbcan3)	Sec_CAZymes (dbcan3)	Peroxidases (fPoxDb)	Pfam_ID	Pfam_domain	CYPED_fam	CYPEDtool	Sec.metabolites (Antismash)	Transporters (TCDB)	Transporters (family)	Transporters (family name)	Transporters (family abv)
Gb01.g10159	LB22.1					PF08284.10+PF00078.26	RVP_2+RVT_1
Gb01.g1453	LB22.1					PF00078.26+PF00665.25+PF00075.23	RVT_1+rve+RNase_H
Gb01.g1748	LB22.1
Gb01.g1886	LB22.1
Gb01.g1892	LB22.1					PF00078.26+PF13456.5+PF09337.9	RVT_1+RVT_3+zf-H2C2
Gb01.g2098	LB22.1					PF03732.16+PF00098.22	Retrotrans_gag+zf-CCHC
Gb01.g3374	LB22.1
Gb01.g3417	LB22.1					PF05462.10	Dicty_CAR				9.A.14.5.3	9.A.14	The_G-protein-coupled_receptor_(GPCR)_Family	GPCR
Gb01.g3628	LB22.1					PF00665.25	rve
Gb01.g3683	LB22.1					PF00078.26+PF09337.9+PF00665.25	RVT_1+zf-H2C2+rve
Gb01.g507	LB22.1
Gb01.g520	LB22.1					PF13976.5+PF00665.25+PF07727.13	gag_pre-integrs+rve+RVT_2
Gb01.g5732	LB22.1					PF00078.26	RVT_1
Gb01.g6299	LB22.1					PF05132.13+PF07423.10	RNA_pol_Rpc4+DUF1510
Gb01.g6323	LB22.1					PF11374.7+PF00075.23	DUF3176+RNase_H
Gb01.g6412	LB22.1					PF13976.5+PF00665.25+PF07727.13	gag_pre-integrs+rve+RVT_2
Gb01.g7061	LB22.1
Gb01.g7446	LB22.1					PF00075.23	RNase_H
Gb01.g8585	LB22.1					PF03732.16	Retrotrans_gag
Gb01.g8716	LB22.1
Gb01.g9097	LB22.1
Gb01.g9633	LB22.1					PF00078.26+PF00665.25+PF00385.23	RVT_1+rve+Chromo
Gb01.g97	LB22.1
Gb01.g9734	LB22.1					PF09337.9+PF00665.25+PF00078.26	zf-H2C2+rve+RVT_1
Gb01.g10108	TN2					PF00078.26	RVT_1
Gb01.g13	TN2					PF00098.22	zf-CCHC
Gb01.g131	TN2					PF00075.23	RNase_H
Gb01.g134	TN2
Gb01.g14	TN2
Gb01.g1719	TN2					PF00078.26+PF00665.25	RVT_1+rve
Gb01.g1722	TN2					PF00078.26+PF09337.9+PF00665.25	RVT_1+zf-H2C2+rve
Gb01.g1739	TN2					PF13650.5+PF00078.26	Asp_protease_2+RVT_1
Gb01.g175	TN2
Gb01.g1835	TN2					PF00075.23	RNase_H
Gb01.g2102	TN2					PF00075.23	RNase_H
Gb01.g212	TN2					PF00665.25	rve
Gb01.g216	TN2					PF00078.26+PF00075.23	RVT_1+RNase_H
Gb01.g220	TN2
Gb01.g2265	TN2					PF03732.16	Retrotrans_gag
Gb01.g2285	TN2
Gb01.g2919	TN2					PF00098.22	zf-CCHC
Gb01.g3104	TN2					PF13976.5+PF00665.25	gag_pre-integrs+rve
Gb01.g3106	TN2					PF00078.26+PF00078.26	RVT_1+RVT_1
Gb01.g3267	TN2					PF07727.13	RVT_2
Gb01.g3704	TN2					PF00665.25	rve
Gb01.g3713	TN2					PF00078.26+PF00665.25	RVT_1+rve
Gb01.g6399	TN2					PF00078.26+PF00665.25	RVT_1+rve
Gb01.g7274	TN2
Gb01.g78	TN2					PF00078.26+PF09337.9+PF00665.25	RVT_1+zf-H2C2+rve
Gb01.g8597	TN2					PF00078.26	RVT_1
Gb01.g8740	TN2					PF14529.5+PF00078.26+PF00075.23	Exo_endo_phos_2+RVT_1+RNase_H
Gb01.g9103	TN2					PF14223.5+PF13976.5+PF00665.25+PF07727.13	Retrotran_gag_2+gag_pre-integrs+rve+RVT_2

## Sheet: Supplementary Table 8
Supplementary Table 8. Source data of Figure 3 and Figure 4 heatmaps.
Row Labels	B. cinerea (B0510)	C. gloeosporioides (Cg01)	Dip. seriata (DS831)	Dia. ampelina (CA912)	Eu. lata (EN209)	El. ampelina (CECT20119)	Er. necator (C-strain)	F. mediterranea (V1.0)	N. parvum (UCD646So)	Pha. minimum (PM1119)	Phy. ampelicida (GW18.1)	Phy. ampelicida (PA1)	Phy. ampelicida (LB22.1)	Phy. ampelicida (TN2)	Phy. citribraziliensis (CBS_100098)	Phy. capitalensis (CBS_128856)	Phy. citrichinaensis (CBS_129764)	Phy. citricarpa (CBS_127454)	Ps. vitis (HUCC_2361)	Sa. cerevisae (S288C)	St. hirsutum (FP-91666_SS1)	Grand Total	max	min	median	average	Max_Phy	Min_Phy	median
BGC@T1PKS	7	18	9	26	29	3	0	0	17	13	2	2	2	2	5	4	5	5	10	0	5	164	29	0	5	7.8	5	2	3
BGC@fungal-RiPP-like	5	12	8	13	5	4	0	1	7	4	4	4	4	4	5	4	4	3	10	0	6	107	13	0	4	5.1	5	3	4
BGC@terpene	2	10	6	9	6	4	0	13	9	3	2	2	2	2	3	3	3	3	3	1	12	98	13	0	3	4.7	3	2	2.5
BGC@NRPS	3	7	2	7	4	3	0	0	11	6	2	2	2	2	3	2	3	3	6	0	1	69	11	0	3	3.3	3	2	2
BGC@NRPS-like	4	7	8	9	11	6	0	4	11	5	8	6	7	7	8	9	7	8	7	0	8	140	11	0	7	6.7	9	6	7.5
BGC@NRPS|T1PKS	2	0	0	2	3	0	0	0	6	1	1	1	1	1	1	1	1	1	2	0	0	24	6	0	1	1.1	1	1	1
BGC@indole	1	4	0	3	1	0	0	0	0	1	0	0	0	0	0	0	0	0	0	0	0	10	4	0	0	0.5	0	0	0
BGC@NRPS|fungal-RiPP-like	0	0	0	0	2	0	0	0	0	0	0	0	0	0	0	0	0	0	0	0	0	2	2	0	0	0.1	0	0	0
BGC@T3PKS	1	1	0	2	1	0	1	0	0	1	0	0	0	0	0	0	0	0	0	0	0	7	2	0	0	0.3	0	0	0
BGC@betalactone	0	0	1	0	0	0	0	0	1	0	1	1	1	1	1	1	1	1	0	1	0	11	1	0	1	0.5	1	1	1
BGC@betalactone|NRPS-like|NRPS	0	0	0	0	0	0	0	0	1	0	0	0	0	0	0	0	0	0	0	0	0	1	1	0	0	0	0	0	0
BGC@fungal-RiPP	0	0	0	1	1	0	0	0	0	0	0	0	0	0	0	0	0	0	0	0	0	2	1	0	0	0.1	0	0	0
BGC@fungal-RiPP-like|T1PKS	0	1	0	1	0	0	0	0	0	0	0	0	0	0	0	0	0	0	1	0	0	3	1	0	0	0.1	0	0	0
BGC@indole|NRPS|T1PKS-like	0	0	0	1	0	0	0	0	0	0	0	0	0	0	0	0	0	0	0	0	0	1	1	0	0	0	0	0	0
BGC@isocyanide	0	1	0	0	0	0	0	0	1	0	1	0	1	1	1	1	0	1	0	0	0	8	1	0	0	0.4	1	0	1
BGC@isocyanide-nrp	0	1	0	0	0	0	0	0	0	0	0	0	0	0	0	0	0	0	0	0	0	1	1	0	0	0	0	0	0
BGC@isocyanide-nrp|T1PKS	0	0	0	0	0	0	0	0	1	0	0	0	0	0	0	0	0	0	0	0	0	1	1	0	0	0	0	0	0
BGC@NI-siderophore	0	0	0	1	0	0	0	0	0	0	0	0	0	0	0	0	0	0	0	0	1	2	1	0	0	0.1	0	0	0
BGC@NRP-metallophore|NRPS	0	0	1	0	0	1	0	0	0	0	0	0	0	0	1	1	1	1	0	0	0	6	1	0	0	0.3	1	0	0.5
BGC@NRPS-like|betalactone	0	0	0	0	1	0	0	0	0	0	0	0	0	0	0	0	0	0	0	0	0	1	1	0	0	0	0	0	0
BGC@NRPS|fungal-RiPP-like|NRPS-like	0	0	0	0	1	0	0	0	0	0	0	0	0	0	0	0	0	0	0	0	0	1	1	0	0	0	0	0	0
BGC@NRPS|NRPS-like	0	0	0	1	0	0	0	0	0	0	0	0	0	0	0	0	0	0	0	0	0	1	1	0	0	0	0	0	0
BGC@NRPS|T1PKS-like	0	0	0	1	1	1	0	1	1	1	0	0	0	0	0	0	0	0	1	0	1	8	1	0	0	0.4	0	0	0
BGC@NRPS|T1PKS-like|terpene	0	0	0	0	1	0	0	0	0	0	0	0	0	0	0	0	0	0	0	0	0	1	1	0	0	0	0	0	0
BGC@NRPS|T1PKS|indole	0	0	0	1	0	0	0	0	0	0	0	0	0	0	0	0	0	0	0	0	0	1	1	0	0	0	0	0	0
BGC@NRPS|T1PKS|terpene	0	0	0	1	0	0	0	0	0	0	0	0	0	0	0	0	0	0	0	0	0	1	1	0	0	0	0	0	0
BGC@other	0	0	0	1	0	0	0	0	0	0	0	0	0	0	0	0	0	0	0	0	0	1	1	0	0	0	0	0	0
BGC@T1PKS|fungal-RiPP-like|NRPS	0	1	0	0	0	0	0	0	0	0	0	0	0	0	0	0	0	0	0	0	0	1	1	0	0	0	0	0	0
BGC@T1PKS|indole	0	1	0	0	1	1	0	0	0	0	0	0	0	0	0	0	0	0	0	0	0	3	1	0	0	0.1	0	0	0
BGC@T1PKS|terpene	0	0	0	0	1	0	0	0	1	0	0	0	0	0	0	0	0	0	0	0	0	2	1	0	0	0.1	0	0	0
BGC@transAT-PKS|T1PKS|T3PKS	0	0	0	1	0	0	0	0	0	0	0	0	0	0	0	0	0	0	0	0	0	1	1	0	0	0	0	0	0
BGC_genes@NRPS-like	48	71	78	86	103	103	0	48	121	70	105	50	68	66	119	149	110	115	104	0	107	149	0	86	82	1721	149	50	107.5
BGC_genes@fungal-RiPP-like	96	142	148	151	100	101	0	17	131	72	82	37	76	72	103	104	84	58	202	0	117	202	0	96	90.1	1893	104	37	79
BGC_genes@T1PKS	71	150	100	202	353	48	0	0	218	161	22	11	23	23	74	61	74	71	141	0	59	353	0	71	88.7	1862	74	11	42
BGC_genes@NRPS	33	60	19	64	46	49	0	0	139	78	20	15	17	19	49	28	66	46	82	0	15	139	0	33	40.2	845	66	15	24
BGC_genes@terpene	15	58	36	46	40	35	0	75	64	18	12	10	12	13	23	20	22	23	28	13	87	87	0	23	31	650	23	10	16.5
BGC_genes@NRPS|T1PKS	26	0	0	18	42	0	0	0	104	18	15	6	8	7	15	14	16	20	25	0	0	104	0	14	15.9	334	20	6	14.5
BGC_genes@NRP-metallophore|NRPS	0	0	14	0	0	20	0	0	0	0	0	0	0	0	15	16	19	13	0	0	0	20	0	0	4.6	97	19	0	6.5
BGC_genes@isocyanide	0	15	0	0	0	0	0	0	15	0	13	0	8	8	14	18	0	15	0	0	0	18	0	0	5	106	18	0	10.5
BGC_genes@betalactone	0	0	7	0	0	0	0	0	10	0	8	6	8	8	9	10	10	9	0	18	0	18	0	6	4.9	103	10	6	8.5
BGC_genes@NRPS|fungal-RiPP-like	0	0	0	0	39	0	0	0	0	0	0	0	0	0	0	0	0	0	0	0	0	39	0	0	1.9	39	0	0	0
BGC_genes@fungal-RiPP-like|T1PKS	0	7	0	4	0	0	0	0	0	0	0	0	0	0	0	0	0	0	33	0	0	33	0	0	2.1	44	0	0	0
BGC_genes@betalactone|NRPS-like|NRPS	0	0	0	0	0	0	0	0	29	0	0	0	0	0	0	0	0	0	0	0	0	29	0	0	1.4	29	0	0	0
BGC_genes@NRPS|fungal-RiPP-like|NRPS-like	0	0	0	0	25	0	0	0	0	0	0	0	0	0	0	0	0	0	0	0	0	25	0	0	1.2	25	0	0	0
BGC_genes@indole	5	24	0	15	6	0	0	0	0	8	0	0	0	0	0	0	0	0	0	0	0	24	0	0	2.8	58	0	0	0
BGC_genes@isocyanide-nrp|T1PKS	0	0	0	0	0	0	0	0	22	0	0	0	0	0	0	0	0	0	0	0	0	22	0	0	1	22	0	0	0
BGC_genes@NRPS|T1PKS-like	0	0	0	9	11	9	0	14	17	12	0	0	0	0	0	0	0	0	22	0	16	22	0	0	5.2	110	0	0	0
BGC_genes@NRPS|NRPS-like	0	0	0	20	0	0	0	0	0	0	0	0	0	0	0	0	0	0	0	0	0	20	0	0	1	20	0	0	0
BGC_genes@T1PKS|terpene	0	0	0	0	20	0	0	0	16	0	0	0	0	0	0	0	0	0	0	0	0	20	0	0	1.7	36	0	0	0
BGC_genes@indole|NRPS|T1PKS-like	0	0	0	18	0	0	0	0	0	0	0	0	0	0	0	0	0	0	0	0	0	18	0	0	0.9	18	0	0	0
BGC_genes@NRPS|T1PKS-like|terpene	0	0	0	0	17	0	0	0	0	0	0	0	0	0	0	0	0	0	0	0	0	17	0	0	0.8	17	0	0	0
BGC_genes@T1PKS|fungal-RiPP-like|NRPS	0	16	0	0	0	0	0	0	0	0	0	0	0	0	0	0	0	0	0	0	0	16	0	0	0.8	16	0	0	0
BGC_genes@fungal-RiPP	0	0	0	12	14	0	0	0	0	0	0	0	0	0	0	0	0	0	0	0	0	14	0	0	1.2	26	0	0	0
BGC_genes@T1PKS|indole	0	7	0	0	13	14	0	0	0	0	0	0	0	0	0	0	0	0	0	0	0	14	0	0	1.6	34	0	0	0
BGC_genes@T3PKS	12	8	0	13	13	0	1	0	0	13	0	0	0	0	0	0	0	0	0	0	0	13	0	0	2.9	60	0	0	0
BGC_genes@NRPS|T1PKS|terpene	0	0	0	11	0	0	0	0	0	0	0	0	0	0	0	0	0	0	0	0	0	11	0	0	0.5	11	0	0	0
BGC_genes@transAT-PKS|T1PKS|T3PKS	0	0	0	10	0	0	0	0	0	0	0	0	0	0	0	0	0	0	0	0	0	10	0	0	0.5	10	0	0	0
BGC_genes@isocyanide-nrp	0	7	0	0	0	0	0	0	0	0	0	0	0	0	0	0	0	0	0	0	0	7	0	0	0.3	7	0	0	0
BGC_genes@NI-siderophore	0	0	0	7	0	0	0	0	0	0	0	0	0	0	0	0	0	0	0	0	7	7	0	0	0.7	14	0	0	0
BGC_genes@NRPS-like|betalactone	0	0	0	0	7	0	0	0	0	0	0	0	0	0	0	0	0	0	0	0	0	7	0	0	0.3	7	0	0	0
BGC_genes@NRPS|T1PKS|indole	0	0	0	7	0	0	0	0	0	0	0	0	0	0	0	0	0	0	0	0	0	7	0	0	0.3	7	0	0	0
BGC_genes@other	0	0	0	7	0	0	0	0	0	0	0	0	0	0	0	0	0	0	0	0	0	7	0	0	0.3	7	0	0	0
CAZymes@GH16	26	25	23	19	23	19	10	28	24	22	20	20	20	20	20	20	20	20	17	5	26	28	5	20	20.3	427	20	20	20
CAZymes@AA3	33	55	31	47	60	22	1	30	46	32	13	13	13	13	18	18	18	18	22	0	52	60	0	22	26.4	555	18	13	15.5
CAZymes@AA7	35	69	32	43	74	16	2	12	49	51	11	12	12	11	14	17	12	13	22	0	14	74	0	14	24.8	521	17	11	12
CAZymes@GT2	22	16	18	16	15	17	11	14	22	18	17	17	17	17	17	17	17	17	18	5	22	22	5	17	16.7	350	17	17	17
CAZymes@GH3	19	28	22	19	26	13	2	8	27	30	14	13	14	14	15	15	16	13	16	0	16	30	0	15	16.2	340	16	13	14
CAZymes@AA1	15	26	20	18	15	8	2	11	26	23	16	16	16	16	16	16	16	15	19	3	23	26	2	16	16	336	16	15	16
CAZymes@AA9	13	32	13	28	39	17	1	15	15	21	8	7	7	7	9	9	11	11	2	0	20	39	0	11	13.6	285	11	7	8.5
CAZymes@GH5	15	18	16	22	20	17	4	19	19	19	9	9	9	9	11	10	11	11	11	5	20	22	4	11	13.5	284	11	9	9.5
CAZymes@GH43	12	42	22	25	36	21	0	6	23	29	8	7	8	8	10	10	10	9	15	0	11	42	0	10	14.9	312	10	7	8.5
CAZymes@CBM18	14	33	16	7	20	14	8	0	16	10	9	9	9	9	9	9	9	5	5	4	0	33	0	9	10.2	215	9	5	9
CAZymes@GH47	10	13	11	9	12	7	4	5	10	8	9	8	9	9	9	9	9	9	10	3	6	13	3	9	8.5	179	9	8	9
CAZymes@GH28	24	22	10	15	7	10	0	14	12	17	5	5	5	5	5	7	5	4	5	1	17	24	0	7	9.3	195	7	4	5
CAZymes@GH31	5	8	9	6	10	6	1	5	11	14	6	6	5	6	7	7	7	7	10	1	8	14	1	7	6.9	145	7	5	6.5
CAZymes@GT90	4	4	8	6	8	9	4	5	7	5	6	5	6	6	5	7	5	5	12	0	2	12	0	5	5.7	119	7	5	5.5
CAZymes@GH18	10	22	13	14	27	13	6	15	12	12	5	6	5	5	6	6	6	5	7	2	21	27	2	7	10.4	218	6	5	5.5
CAZymes@GH76	11	10	9	10	14	4	7	0	8	13	6	6	6	6	6	6	6	6	7	2	4	14	0	6	7	147	6	6	6
CAZymes@GH92	5	6	5	7	7	0	2	4	6	5	6	6	5	6	6	6	6	6	7	0	6	7	0	6	5.1	107	6	5	6
CAZymes@GH13	13	16	11	21	8	10	5	8	11	17	5	5	5	5	5	5	5	5	18	10	17	21	5	8	9.8	205	5	5	5
CAZymes@CE5	11	17	8	10	5	15	4	0	12	6	3	3	3	3	5	4	4	3	6	0	1	17	0	4	5.9	123	5	3	3
CAZymes@GH17	7	11	7	7	5	4	4	1	8	4	5	4	5	5	5	5	5	4	6	4	1	11	1	5	5.1	107	5	4	5
CAZymes@AA11	3	5	6	8	6	3	0	0	6	4	5	3	4	5	5	4	5	4	4	0	0	8	0	4	3.8	80	5	3	4.5
CAZymes@AA2	5	12	9	13	10	5	3	18	12	8	4	4	4	4	4	3	4	4	4	1	8	18	1	4	6.6	139	4	3	4
CAZymes@CE4	5	17	5	6	11	4	2	4	9	8	3	3	2	3	4	3	4	2	5	2	6	17	2	4	5.1	108	4	2	3
CAZymes@GT0	12	4	6	4	4	14	2	6	8	6	4	4	4	4	4	4	4	4	8	0	6	14	0	4	5.3	112	4	4	4
CAZymes@GT8	7	6	4	3	3	9	2	4	4	3	4	4	4	4	4	4	4	4	12	3	6	12	2	4	4.7	98	4	4	4
CAZymes@AA5	11	3	5	3	3	2	4	4	5	1	4	4	4	4	3	4	4	4	2	0	8	11	0	4	3.9	82	4	3	4
CAZymes@GH79	2	3	4	7	5	4	0	7	6	4	3	3	3	3	3	4	4	3	4	0	11	11	0	4	4	83	4	3	3
CAZymes@GH0	6	0	6	2	6	4	2	2	4	6	4	4	4	4	4	4	4	4	10	2	0	10	0	4	3.9	82	4	4	4
CAZymes@GH105	2	6	4	6	8	3	0	4	5	4	4	3	4	4	3	3	3	2	5	0	4	8	0	4	3.7	77	4	2	3
CAZymes@GH72	6	4	5	8	7	3	3	1	5	6	4	4	4	4	4	4	4	4	8	5	2	8	1	4	4.5	95	4	4	4
CAZymes@GH1	6	6	4	4	3	2	0	5	5	3	4	3	4	4	3	4	3	4	4	0	3	6	0	4	3.5	74	4	3	4
CAZymes@GT4	6	5	4	6	5	4	4	3	4	6	4	4	4	4	4	4	4	4	5	3	4	6	3	4	4.3	91	4	4	4
CAZymes@GT22	4	4	3	3	4	4	3	3	4	4	4	4	4	4	4	4	4	4	4	4	4	4	3	4	3.8	80	4	4	4
CAZymes@CBM1	43	29	14	32	21	16	0	28	16	35	1	1	1	1	3	3	3	3	1	0	40	43	0	3	13.9	291	3	1	2
CAZymes@GT1	13	22	7	10	12	5	1	5	11	15	2	1	1	1	3	3	3	2	3	2	6	22	1	3	6.1	128	3	1	2
CAZymes@GH2	2	9	5	8	10	3	0	2	5	16	3	3	3	3	3	3	3	3	8	0	3	16	0	3	4.5	95	3	3	3
CAZymes@GH78	7	15	4	10	6	6	1	2	8	12	1	2	1	1	3	3	3	3	5	0	3	15	0	3	4.6	96	3	1	2.5
CAZymes@PL1	7	15	8	14	9	5	0	1	8	5	2	2	2	2	3	3	3	3	2	0	4	15	0	3	4.7	98	3	2	2.5
CAZymes@PL3	2	14	8	7	5	5	0	0	12	3	3	3	3	3	3	3	3	3	2	0	0	14	0	3	3.9	82	3	3	3
CAZymes@GH71	11	8	10	3	5	0	0	2	12	3	3	2	3	3	3	3	3	3	2	0	8	12	0	3	4.1	87	3	2	3
CAZymes@AA4	5	10	7	5	3	4	2	0	9	7	2	2	2	2	3	3	3	3	5	1	0	10	0	3	3.7	78	3	2	2.5
CAZymes@CE16	8	7	4	7	5	3	1	6	4	5	2	2	2	2	3	2	3	3	2	0	10	10	0	3	3.9	81	3	2	2
CAZymes@GH55	5	4	4	4	5	3	1	1	5	9	3	3	3	3	3	3	3	3	4	0	2	9	0	3	3.4	71	3	3	3
CAZymes@GT15	5	5	3	4	5	4	3	5	3	3	2	3	3	3	3	3	3	3	5	9	4	9	2	3	3.9	81	3	2	3
CAZymes@GH131	3	8	3	6	3	2	1	2	3	4	3	3	3	3	3	3	3	3	1	0	3	8	0	3	3	63	3	3	3
CAZymes@CE8	5	4	5	6	3	4	0	3	6	7	3	3	3	3	3	3	3	3	1	0	4	7	0	3	3.4	72	3	3	3
CAZymes@GH12	4	7	4	7	3	3	0	3	4	3	2	2	2	2	2	3	3	3	3	0	5	7	0	3	3.1	65	3	2	2
CAZymes@GT39	3	2	3	3	3	3	3	3	3	3	3	3	3	3	3	3	3	3	3	7	3	7	2	3	3.1	66	3	3	3
CAZymes@GT20	5	2	3	3	3	3	3	3	3	3	3	3	3	3	3	3	3	3	3	4	3	5	2	3	3.1	65	3	3	3
CAZymes@GT25	2	2	2	2	4	0	0	0	4	1	1	1	1	1	3	3	3	3	5	0	0	5	0	2	1.8	38	3	1	2
CAZymes@GT62	3	3	3	3	5	4	0	0	3	3	3	3	3	2	3	3	3	3	3	3	0	5	0	3	2.7	56	3	2	3
CAZymes@CBM91	4	40	9	6	16	7	0	4	10	17	2	2	2	2	2	2	2	0	0	0	2	40	0	2	6.1	129	2	0	2
CAZymes@CBM67	10	13	4	8	8	8	0	4	12	18	2	2	2	2	2	2	2	2	10	0	12	18	0	4	5.9	123	2	2	2
CAZymes@CBM20	7	5	2	9	2	7	2	6	2	9	2	2	2	2	2	2	2	2	7	0	16	16	0	2	4.3	90	2	2	2
CAZymes@CBM24	15	11	2	4	3	1	0	0	4	2	0	0	0	0	0	2	2	2	0	0	0	15	0	1	2.3	48	2	0	0
CAZymes@CBM35	6	14	6	7	10	4	0	2	6	12	2	2	2	2	2	2	2	2	2	0	10	14	0	2	4.5	95	2	2	2
CAZymes@CE1	1	5	1	5	6	2	1	0	2	11	2	2	2	2	2	2	2	2	1	0	1	11	0	2	2.5	52	2	2	2
CAZymes@GT31	9	8	2	5	6	3	3	1	3	10	2	2	2	2	2	2	2	2	11	0	1	11	0	2	3.7	78	2	2	2
CAZymes@AA8	5	7	4	6	8	3	0	1	5	6	2	2	2	2	2	2	2	2	4	0	2	8	0	2	3.2	67	2	2	2
CAZymes@GH128	5	4	2	7	6	7	1	3	2	6	2	2	2	2	2	2	2	2	4	0	6	7	0	2	3.3	69	2	2	2
CAZymes@GH35	5	6	4	4	3	4	0	2	5	7	2	2	2	2	2	2	2	2	4	0	7	7	0	2	3.2	67	2	2	2
CAZymes@GT32	6	4	3	4	6	7	3	2	2	5	2	2	2	1	2	2	2	2	6	4	1	7	1	2	3.2	68	2	1	2
CAZymes@CBM48	5	3	2	2	2	2	2	2	3	2	2	2	2	2	2	2	2	2	3	6	2	6	2	2	2.5	52	2	2	2
CAZymes@CE12	3	6	4	2	3	2	0	2	5	4	2	2	2	2	2	2	2	2	2	0	3	6	0	2	2.5	52	2	2	2
CAZymes@GH15	6	3	2	1	2	2	1	1	2	4	2	2	2	2	2	2	2	2	1	1	3	6	1	2	2.1	45	2	2	2
CAZymes@GH20	2	3	3	2	3	1	1	6	3	4	2	1	2	2	2	2	2	2	2	0	4	6	0	2	2.3	49	2	1	2
CAZymes@PL4	0	6	5	6	5	3	0	0	5	6	2	2	2	2	2	2	2	2	1	0	3	6	0	2	2.7	56	2	2	2
CAZymes@GH32	1	2	5	3	3	2	0	0	4	5	1	1	1	1	2	2	2	2	3	1	1	5	0	2	2	42	2	1	1.5
CAZymes@GH51	3	3	4	3	2	3	0	1	5	5	2	2	2	2	2	2	2	2	3	0	3	5	0	2	2.4	51	2	2	2
CAZymes@GH93	1	5	2	4	4	1	0	0	3	2	1	1	1	1	2	2	2	2	1	0	1	5	0	1	1.7	36	2	1	1.5
CAZymes@GT34	2	3	4	2	1	5	2	0	3	3	2	2	2	2	2	2	2	2	5	2	0	5	0	2	2.3	48	2	2	2
CAZymes@GT69	5	4	2	3	4	2	1	2	2	4	2	2	2	2	2	2	2	2	2	0	3	5	0	2	2.4	50	2	2	2
CAZymes@CBM43	2	2	4	4	4	2	2	2	4	2	2	2	2	2	2	2	2	2	4	4	4	4	2	2	2.7	56	2	2	2
CAZymes@GH125	3	3	2	4	4	2	2	1	3	4	2	2	2	2	2	2	2	1	3	0	1	4	0	2	2.2	47	2	1	2
CAZymes@GH53	2	2	3	4	1	3	0	1	3	1	2	2	2	2	2	2	2	2	1	0	2	4	0	2	1.9	39	2	2	2
CAZymes@CBM63	1	2	2	1	1	1	0	0	3	1	1	2	1	1	1	1	1	1	1	0	0	3	0	1	1	22	2	1	1
CAZymes@GH37	1	2	2	2	2	1	1	3	2	2	2	2	2	2	2	2	2	2	1	2	2	3	1	2	1.9	39	2	2	2
CAZymes@GT57	2	2	2	2	2	2	2	2	2	2	2	2	2	2	2	2	2	2	3	2	2	3	2	2	2	43	2	2	2
CAZymes@CBM46	0	0	2	0	0	2	0	0	2	0	0	0	0	0	2	2	2	0	0	0	0	2	0	0	0.6	12	2	0	0
CAZymes@CBM6	0	2	2	0	0	0	0	0	2	2	2	2	2	2	2	2	2	2	0	0	0	2	0	2	1.1	24	2	2	2
CAZymes@CE9	2	1	2	1	1	1	0	1	2	2	1	1	1	1	1	1	2	2	2	0	1	2	0	1	1.2	26	2	1	1
CAZymes@GH7	3	5	2	8	3	2	0	2	2	13	1	1	1	1	1	1	1	1	1	0	3	13	0	1	2.5	52	1	1	1
CAZymes@GH152	3	1	1	0	1	1	1	8	1	1	1	1	1	1	1	1	1	1	1	0	8	8	0	1	1.7	35	1	1	1
CAZymes@GH27	4	7	3	3	6	3	0	4	8	5	1	1	1	1	1	1	1	1	1	0	5	8	0	1	2.7	57	1	1	1
CAZymes@GH10	2	4	2	5	4	5	0	4	6	6	1	1	1	1	1	1	1	1	1	0	6	6	0	1	2.5	53	1	1	1
CAZymes@GH132	3	2	1	2	2	1	2	0	1	2	1	1	1	1	1	1	1	1	1	5	0	5	0	1	1.4	30	1	1	1
CAZymes@GH64	2	1	1	2	5	3	0	0	1	2	1	1	1	1	1	1	1	1	3	0	0	5	0	1	1.3	28	1	1	1
CAZymes@AA16	1	3	1	4	4	2	0	0	1	2	1	1	1	1	1	1	1	1	1	0	3	4	0	1	1.4	30	1	1	1
CAZymes@CBM21	1	0	1	1	1	3	1	2	1	1	1	1	1	1	1	1	1	1	1	4	1	4	0	1	1.2	26	1	1	1
CAZymes@GH106	2	4	3	1	2	0	0	0	2	3	1	0	1	0	1	1	1	1	0	0	0	4	0	1	1.1	23	1	0	1
CAZymes@GH29	0	2	1	3	3	0	0	0	3	2	1	1	1	1	1	1	1	1	1	0	4	4	0	1	1.3	27	1	1	1
CAZymes@GH6	1	4	1	4	2	2	0	2	1	4	0	0	0	0	1	1	1	1	0	0	1	4	0	1	1.2	26	1	0	0.5
CAZymes@AA6	1	1	1	1	1	1	0	3	1	1	1	1	1	1	1	1	1	0	1	3	1	3	0	1	1.1	23	1	0	1
CAZymes@GH115	1	3	2	2	3	1	0	3	2	3	1	0	1	1	1	1	1	1	1	0	2	3	0	1	1.4	30	1	0	1
CAZymes@GH154	1	3	1	1	2	1	0	1	1	3	1	1	1	1	1	1	1	1	0	0	1	3	0	1	1.1	23	1	1	1
CAZymes@GH45	2	1	1	1	1	1	0	0	2	3	1	1	1	1	1	1	1	1	0	0	0	3	0	1	1	20	1	1	1
CAZymes@GH63	1	1	2	2	3	1	1	2	1	2	1	1	1	1	1	1	1	1	2	2	1	3	1	1	1.4	29	1	1	1
CAZymes@GT48	1	2	1	1	1	1	1	2	2	1	1	1	1	1	1	1	1	1	1	3	2	3	1	1	1.3	27	1	1	1
CAZymes@GH140	0	2	2	0	0	0	0	0	2	1	0	0	0	0	0	1	0	0	0	0	1	2	0	0	0.4	9	1	0	0
CAZymes@GH36	2	2	1	2	2	1	1	0	1	1	1	1	1	1	1	1	1	1	2	0	0	2	0	1	1.1	23	1	1	1
CAZymes@GH38	2	2	1	1	1	1	1	1	1	2	1	1	1	1	1	1	1	1	1	1	1	2	1	1	1.1	24	1	1	1
CAZymes@GH81	1	2	1	1	1	1	1	0	1	2	1	1	1	1	1	1	1	1	1	2	2	2	0	1	1.1	24	1	1	1
CAZymes@GT3	1	1	1	1	1	1	1	2	1	1	1	1	1	1	1	1	1	1	1	2	1	2	1	1	1.1	23	1	1	1
CAZymes@GH133	1	1	1	1	1	1	1	1	1	1	1	1	1	1	1	1	1	1	1	1	1	1	1	1	1	21	1	1	1
CAZymes@GH142	0	1	0	1	1	1	0	0	1	1	0	0	0	0	1	1	1	1	0	0	0	1	0	0	0.5	10	1	0	0.5
CAZymes@GH89	1	0	0	0	0	0	0	0	1	0	1	1	1	1	1	1	1	1	1	0	0	1	0	1	0.5	11	1	1	1
CAZymes@GT21	1	1	1	1	1	1	1	1	1	1	1	1	1	1	1	1	1	1	1	0	1	1	0	1	1	20	1	1	1
CAZymes@GT24	1	0	1	1	1	1	1	1	1	1	1	1	1	1	1	1	1	1	1	1	1	1	0	1	1	20	1	1	1
CAZymes@GT33	1	1	1	1	1	1	1	1	1	1	1	1	1	1	1	1	1	1	1	1	1	1	1	1	1	21	1	1	1
CAZymes@GT35	1	1	1	1	1	1	1	1	1	1	1	1	1	1	1	1	1	1	1	1	1	1	1	1	1	21	1	1	1
CAZymes@GT41	1	1	1	1	1	1	0	1	1	1	1	1	1	1	1	1	1	1	1	0	0	1	0	1	0.9	18	1	1	1
CAZymes@GT50	1	1	1	1	1	1	1	1	1	1	1	1	1	1	1	1	1	1	1	1	1	1	1	1	1	21	1	1	1
CAZymes@GT58	1	1	1	1	1	1	1	1	1	1	1	1	1	1	1	1	1	1	0	1	1	1	0	1	1	20	1	1	1
CAZymes@GT59	1	1	1	0	1	1	1	1	1	1	1	1	1	1	1	1	1	1	1	1	1	1	0	1	1	20	1	1	1
CAZymes@GT66	1	1	1	1	1	1	1	1	1	1	1	1	1	1	1	1	1	1	1	1	1	1	1	1	1	21	1	1	1
CAZymes@GT76	1	1	1	1	1	1	1	1	1	1	1	1	1	1	1	1	1	1	1	1	1	1	1	1	1	21	1	1	1
CAZymes@CE0	6	12	2	4	3	4	0	2	3	18	0	0	0	0	0	0	0	0	2	0	2	18	0	2	2.8	58	0	0	0
CAZymes@CE3	1	9	0	6	9	2	0	0	0	16	0	0	0	0	0	0	0	0	4	0	0	16	0	0	2.2	47	0	0	0
CAZymes@AA0	2	8	2	12	8	4	2	0	6	6	0	0	0	0	0	0	0	0	6	0	0	12	0	0	2.7	56	0	0	0
CAZymes@CBM5	0	0	0	0	0	0	0	8	0	0	0	0	0	0	0	0	0	0	0	0	12	12	0	0	1	20	0	0	0
CAZymes@AA12	0	4	0	2	3	1	0	0	0	6	0	0	0	0	0	0	0	0	1	0	0	6	0	0	0.8	17	0	0	0
CAZymes@CBM32	5	4	2	3	3	2	2	0	6	3	0	0	0	0	0	0	0	0	4	0	2	6	0	2	1.7	36	0	0	0
CAZymes@CBM50	1	6	2	1	5	5	1	0	3	1	0	0	0	0	0	0	0	0	1	0	0	6	0	0	1.2	26	0	0	0
CAZymes@GT71	6	4	0	5	0	2	0	0	0	4	0	0	0	0	0	0	0	0	0	6	1	6	0	0	1.3	28	0	0	0
CAZymes@GH11	3	5	2	3	2	5	0	0	1	5	0	0	0	0	0	0	0	0	1	0	1	5	0	0	1.3	28	0	0	0
CAZymes@GH30	0	2	0	4	4	1	0	2	1	5	0	0	0	0	0	0	0	0	2	0	5	5	0	0	1.2	26	0	0	0
CAZymes@GH88	1	5	1	1	2	2	0	2	1	3	0	0	0	0	0	0	0	0	1	0	1	5	0	1	1	20	0	0	0
CAZymes@GH95	2	5	1	1	2	1	0	2	2	5	0	0	0	0	0	0	0	0	0	0	1	5	0	0	1	22	0	0	0
CAZymes@CBM13	2	0	2	2	0	1	0	1	2	4	0	0	0	0	0	0	0	0	0	0	0	4	0	0	0.7	14	0	0	0
CAZymes@CBM42	2	2	0	2	0	2	0	0	0	4	0	0	0	0	0	0	0	0	2	0	0	4	0	0	0.7	14	0	0	0
CAZymes@CBM87	4	0	0	4	0	2	2	0	0	2	0	0	0	0	0	0	0	0	0	0	0	4	0	0	0.7	14	0	0	0
CAZymes@GH109	0	1	0	0	1	0	0	0	0	4	0	0	0	0	0	0	0	0	0	0	0	4	0	0	0.3	6	0	0	0
CAZymes@GH135	4	1	1	3	1	3	0	0	1	3	0	0	0	0	0	0	0	0	0	0	1	4	0	0	0.9	18	0	0	0
CAZymes@GH74	0	2	0	3	1	0	0	4	0	1	0	0	0	0	0	0	0	0	0	0	2	4	0	0	0.6	13	0	0	0
CAZymes@GT5	1	2	1	4	0	1	0	1	1	1	0	0	0	0	0	0	0	0	2	0	2	4	0	0	0.8	16	0	0	0
CAZymes@PL14	0	0	0	0	0	0	0	4	0	0	0	0	0	0	0	0	0	0	0	0	4	4	0	0	0.4	8	0	0	0
CAZymes@AA14	0	0	0	0	1	0	0	1	2	0	0	0	0	0	0	0	0	0	0	0	3	3	0	0	0.3	7	0	0	0
CAZymes@CBM66	0	2	0	3	2	0	0	0	0	2	0	0	0	0	0	0	0	0	1	0	0	3	0	0	0.5	10	0	0	0
CAZymes@CE15	0	2	1	2	3	1	0	1	1	3	0	0	0	0	0	0	0	0	0	0	1	3	0	0	0.7	15	0	0	0
CAZymes@GH114	1	1	0	2	1	3	1	0	0	2	0	0	0	0	0	0	0	0	1	0	0	3	0	0	0.6	12	0	0	0
CAZymes@GH39	1	3	0	2	0	1	0	0	3	1	0	0	0	0	0	0	0	0	1	0	0	3	0	0	0.6	12	0	0	0
CAZymes@GT109	1	0	1	0	3	2	0	0	0	2	0	0	0	0	0	0	0	0	1	0	0	3	0	0	0.5	10	0	0	0
CAZymes@GT61	0	0	0	3	1	1	0	0	1	0	0	0	0	0	0	0	0	0	0	0	0	3	0	0	0.3	6	0	0	0
CAZymes@PL20	0	1	0	0	3	0	0	0	0	1	0	0	0	0	0	0	0	0	0	0	0	3	0	0	0.2	5	0	0	0
CAZymes@PL35	0	0	0	0	0	0	0	1	0	1	0	0	0	0	0	0	0	0	0	0	3	3	0	0	0.2	5	0	0	0
CAZymes@PL9	0	3	1	1	1	1	0	0	1	1	0	0	0	0	0	0	0	0	0	0	0	3	0	0	0.4	9	0	0	0
CAZymes@AA13	2	2	0	2	1	2	0	0	0	2	0	0	0	0	0	0	0	0	0	0	0	2	0	0	0.5	11	0	0	0
CAZymes@CBM19	0	0	0	0	0	0	0	0	0	0	0	0	0	0	0	0	0	0	0	2	0	2	0	0	0.1	2	0	0	0
CAZymes@CBM2	0	0	1	0	0	2	0	0	0	2	0	0	0	0	0	0	0	0	0	0	0	2	0	0	0.2	5	0	0	0
CAZymes@CBM56	0	0	0	2	2	0	0	0	0	0	0	0	0	0	0	0	0	0	0	0	0	2	0	0	0.2	4	0	0	0
CAZymes@CBM92	0	0	0	0	0	0	0	0	0	2	0	0	0	0	0	0	0	0	0	0	0	2	0	0	0.1	2	0	0	0
CAZymes@CE17	0	0	0	0	0	0	0	2	0	0	0	0	0	0	0	0	0	0	0	0	2	2	0	0	0.2	4	0	0	0
CAZymes@CE18	2	0	0	2	0	1	1	0	0	1	0	0	0	0	0	0	0	0	0	0	0	2	0	0	0.3	7	0	0	0
CAZymes@CE2	1	1	1	2	1	2	0	1	1	1	0	0	0	0	0	0	0	0	1	0	1	2	0	1	0.6	13	0	0	0
CAZymes@GH127	1	2	0	1	1	2	0	0	1	1	0	0	0	0	0	0	0	0	2	0	0	2	0	0	0.5	11	0	0	0
CAZymes@GH146	0	1	1	1	2	2	0	0	1	1	0	0	0	0	0	0	0	0	0	0	0	2	0	0	0.4	9	0	0	0
CAZymes@GH172	0	1	0	0	0	0	0	0	0	2	0	0	0	0	0	0	0	0	0	0	0	2	0	0	0.1	3	0	0	0
CAZymes@GH26	2	1	0	1	1	0	0	0	0	1	0	0	0	0	0	0	0	0	0	0	0	2	0	0	0.3	6	0	0	0
CAZymes@GH54	1	1	0	1	0	1	0	0	0	2	0	0	0	0	0	0	0	0	1	0	0	2	0	0	0.3	7	0	0	0
CAZymes@GH62	1	1	1	2	1	2	0	0	1	1	0	0	0	0	0	0	0	0	0	0	0	2	0	0	0.5	10	0	0	0
CAZymes@GH65	2	1	0	1	0	1	1	0	1	0	0	0	0	0	0	0	0	0	1	1	0	2	0	0	0.4	9	0	0	0
CAZymes@GT17	2	2	0	0	1	0	0	2	0	2	0	0	0	0	0	0	0	0	1	0	1	2	0	0	0.5	11	0	0	0
CAZymes@PL26	0	2	1	1	1	0	0	0	1	2	0	0	0	0	0	0	0	0	0	0	2	2	0	0	0.5	10	0	0	0
CAZymes@PL38	0	0	0	0	0	0	0	2	0	0	0	0	0	0	0	0	0	0	0	0	1	2	0	0	0.1	3	0	0	0
CAZymes@PL42	1	1	1	1	1	0	0	1	1	2	0	0	0	0	0	0	0	0	0	0	1	2	0	0	0.5	10	0	0	0
CAZymes@PL8	0	0	0	0	0	0	0	0	0	0	0	0	0	0	0	0	0	0	0	0	2	2	0	0	0.1	2	0	0	0
CAZymes@CBM52	0	0	0	0	0	1	0	0	0	0	0	0	0	0	0	0	0	0	1	0	0	1	0	0	0.1	2	0	0	0
CAZymes@GH117	0	0	0	0	0	0	0	0	0	0	0	0	0	0	0	0	0	0	1	0	0	1	0	0	0	1	0	0	0
CAZymes@GH136	0	0	0	0	0	0	0	0	0	1	0	0	0	0	0	0	0	0	0	0	0	1	0	0	0	1	0	0	0
CAZymes@GH139	0	0	0	0	0	0	0	0	0	1	0	0	0	0	0	0	0	0	0	0	0	1	0	0	0	1	0	0	0
CAZymes@GH141	0	0	0	0	0	0	0	0	0	1	0	0	0	0	0	0	0	0	0	0	0	1	0	0	0	1	0	0	0
CAZymes@GH162	0	0	0	0	0	0	0	0	0	1	0	0	0	0	0	0	0	0	0	0	0	1	0	0	0	1	0	0	0
CAZymes@GH171	0	0	0	0	0	0	0	0	0	1	0	0	0	0	0	0	0	0	0	0	0	1	0	0	0	1	0	0	0
CAZymes@GH177	0	0	0	0	0	0	0	0	0	1	0	0	0	0	0	0	0	0	0	0	1	1	0	0	0.1	2	0	0	0
CAZymes@GH179	0	0	0	0	0	0	0	0	0	1	0	0	0	0	0	0	0	0	0	0	0	1	0	0	0	1	0	0	0
CAZymes@GH24	0	0	0	0	0	0	0	0	0	0	0	0	0	0	0	0	0	0	1	0	0	1	0	0	0	1	0	0	0
CAZymes@GH25	1	0	0	0	1	0	0	1	0	1	0	0	0	0	0	0	0	0	0	0	0	1	0	0	0.2	4	0	0	0
CAZymes@GH33	0	1	0	1	1	0	0	0	1	1	0	0	0	0	0	0	0	0	0	0	0	1	0	0	0.2	5	0	0	0
CAZymes@GH42	0	0	0	1	1	0	0	0	0	0	0	0	0	0	0	0	0	0	1	0	0	1	0	0	0.1	3	0	0	0
CAZymes@GH44	0	0	0	0	0	0	0	0	0	0	0	0	0	0	0	0	0	0	0	0	1	1	0	0	0	1	0	0	0
CAZymes@GH49	0	0	1	1	1	0	0	0	0	1	0	0	0	0	0	0	0	0	0	0	0	1	0	0	0.2	4	0	0	0
CAZymes@GH67	0	1	0	0	1	1	0	0	0	1	0	0	0	0	0	0	0	0	1	0	0	1	0	0	0.2	5	0	0	0
CAZymes@GH75	0	1	0	0	1	0	0	0	1	1	0	0	0	0	0	0	0	0	1	0	1	1	0	0	0.3	6	0	0	0
CAZymes@GH85	0	0	0	0	0	0	0	1	0	0	0	0	0	0	0	0	0	0	0	0	1	1	0	0	0.1	2	0	0	0
CAZymes@GH9	0	0	0	0	0	0	0	1	0	0	0	0	0	0	0	0	0	0	0	0	1	1	0	0	0.1	2	0	0	0
CAZymes@GH94	0	0	0	1	1	0	0	0	0	1	0	0	0	0	0	0	0	0	0	0	0	1	0	0	0.1	3	0	0	0
CAZymes@GT28	0	0	0	0	0	0	0	1	0	0	0	0	0	0	0	0	0	0	0	0	1	1	0	0	0.1	2	0	0	0
CAZymes@GT47	0	0	0	0	0	0	0	0	0	0	0	0	0	0	0	0	0	0	0	0	1	1	0	0	0	1	0	0	0
CAZymes@GT49	0	0	0	0	0	0	0	1	0	0	0	0	0	0	0	0	0	0	0	0	1	1	0	0	0.1	2	0	0	0
CAZymes@GT55	0	1	0	1	1	0	0	0	0	1	0	0	0	0	0	0	0	0	0	0	0	1	0	0	0.2	4	0	0	0
CAZymes@GT92	1	0	0	0	0	0	0	0	0	0	0	0	0	0	0	0	0	0	0	0	0	1	0	0	0	1	0	0	0
CAZymes@LMCO1	0	0	0	1	0	0	0	0	0	0	0	0	0	0	0	0	0	0	0	0	0	1	0	0	0	1	0	0	0
CAZymes@PL11	0	1	0	0	0	0	0	0	0	0	0	0	0	0	0	0	0	0	0	0	0	1	0	0	0	1	0	0	0
CAZymes@PL27	0	1	0	0	0	0	0	0	0	0	0	0	0	0	0	0	0	0	0	0	0	1	0	0	0	1	0	0	0
CAZymes@PL7	1	0	0	0	0	0	0	0	0	0	0	0	0	0	0	0	0	0	0	0	0	1	0	0	0	1	0	0	0
P450_blast@CYP620	0	5	0	0	1	0	0	15	0	3	0	0	0	0	0	0	0	0	0	0	11	15	0	0	1.7	35	0	0	0
P450_blast@CYP3	6	13	2	6	8	1	0	0	2	2	0	0	0	0	0	0	0	0	5	0	0	13	0	0	2.1	45	0	0	0
P450_blast@CYP65	3	12	0	4	3	0	0	0	1	3	0	0	0	0	0	0	0	0	1	0	0	12	0	0	1.3	27	0	0	0
P450_blast@CYP2	0	4	1	0	5	1	0	0	11	1	1	1	1	1	1	1	1	2	1	1	0	11	0	1	1.6	34	2	1	1
P450_blast@CYP53	1	2	1	3	2	1	1	11	1	1	2	2	2	2	2	2	2	1	2	0	2	11	0	2	2	43	2	1	2
P450_blast@CYP570	1	11	2	2	2	0	0	0	2	9	0	0	0	0	0	0	0	0	1	0	0	11	0	0	1.4	30	0	0	0
P450_blast@CYP512	0	0	0	0	0	0	0	10	0	0	0	0	0	0	0	0	0	0	0	0	3	10	0	0	0.6	13	0	0	0
P450_blast@CYP52	7	7	2	4	7	2	0	3	8	4	2	2	2	2	3	3	3	3	4	0	2	8	0	3	3.3	70	3	2	2.5
P450_blast@CYP102	3	7	1	1	1	0	0	1	1	1	1	1	1	1	1	1	1	1	1	0	1	7	0	1	1.2	26	1	1	1
P450_blast@CYP68	0	7	0	2	0	0	0	0	1	0	0	0	0	0	0	0	0	0	0	0	0	7	0	0	0.5	10	0	0	0
P450_blast@CYP504	1	3	4	1	4	2	0	0	6	3	3	3	3	3	3	3	3	2	2	0	0	6	0	3	2.3	49	3	2	3
P450_blast@CYP505	5	3	2	2	2	2	1	0	2	2	2	2	2	2	2	3	2	2	4	0	0	5	0	2	2	42	3	2	2
P450_blast@CYP526	0	5	1	1	1	1	0	0	1	0	0	0	0	0	0	0	0	0	0	0	0	5	0	0	0.5	10	0	0	0
P450_blast@CYP58	5	4	1	2	4	0	0	0	1	0	0	0	0	0	0	0	0	0	0	0	0	5	0	0	0.8	17	0	0	0
P450_blast@CYP71	4	3	1	1	0	0	0	0	2	1	1	1	1	1	2	1	1	2	2	0	0	4	0	1	1.1	24	2	1	1
P450_blast@CYP684	0	4	0	1	0	0	0	0	0	0	0	0	0	0	0	0	0	0	0	0	0	4	0	0	0.2	5	0	0	0
P450_blast@CYP51	1	2	2	2	2	1	1	1	2	3	1	1	1	1	1	1	1	1	1	1	2	3	1	1	1.4	29	1	1	1
P450_blast@CYP46	0	0	2	0	0	0	0	0	3	0	0	0	0	0	0	0	0	0	0	0	0	3	0	0	0.2	5	0	0	0
P450_blast@CYP5080	1	3	0	0	1	0	0	0	0	0	0	0	0	0	0	0	0	0	0	0	0	3	0	0	0.2	5	0	0	0
P450_blast@CYP82	2	2	1	1	1	0	0	0	3	0	0	0	0	0	0	0	0	0	1	0	0	3	0	0	0.5	11	0	0	0
P450_blast@CYP61	1	2	1	2	1	1	0	2	1	2	1	1	1	1	1	1	1	1	1	1	1	2	0	1	1.1	24	1	1	1
P450_blast@CYP98	0	1	1	1	2	2	0	0	2	1	1	1	1	1	1	1	1	1	1	0	0	2	0	1	0.9	19	1	1	1
P450_blast@CYP1	1	2	0	1	1	0	0	1	0	2	0	0	0	0	0	0	0	0	1	0	0	2	0	0	0.4	9	0	0	0
P450_blast@CYP107	0	2	0	0	0	0	0	0	0	0	0	0	0	0	0	0	0	0	0	0	0	2	0	0	0.1	2	0	0	0
P450_blast@CYP17	1	2	2	0	1	0	0	0	1	0	0	0	0	0	0	0	0	0	0	0	0	2	0	0	0.3	7	0	0	0
P450_blast@CYP4	2	2	0	2	2	1	1	0	0	2	0	0	0	0	0	0	0	0	0	0	0	2	0	0	0.6	12	0	0	0
P450_blast@CYP511	1	2	0	0	0	0	0	0	0	0	0	0	0	0	0	0	0	0	0	0	0	2	0	0	0.1	3	0	0	0
P450_blast@CYP551	0	0	0	0	2	0	0	0	0	0	0	0	0	0	0	0	0	0	0	0	0	2	0	0	0.1	2	0	0	0
P450_blast@CYP645	0	2	0	0	1	0	0	0	0	2	0	0	0	0	0	0	0	0	0	0	0	2	0	0	0.2	5	0	0	0
P450_blast@CYP56	0	1	0	0	0	0	0	0	0	0	1	1	1	1	1	1	1	1	0	0	0	1	0	0	0.4	9	1	1	1
P450_blast@CYP78	1	0	1	0	1	0	0	0	1	1	1	1	1	1	1	1	1	1	1	0	0	1	0	1	0.7	14	1	1	1
P450_blast@CYP83	0	1	1	1	1	0	0	1	1	1	0	0	0	0	0	0	1	0	1	0	1	1	0	0	0.5	10	1	0	0
P450_blast@CYP11	0	0	0	0	0	0	0	0	0	0	0	0	0	0	0	0	0	0	0	0	1	1	0	0	0	1	0	0	0
P450_blast@CYP503	0	0	0	1	0	0	0	0	0	0	0	0	0	0	0	0	0	0	0	0	0	1	0	0	0	1	0	0	0
P450_blast@CYP5202	0	0	0	0	1	0	0	0	0	0	0	0	0	0	0	0	0	0	0	0	0	1	0	0	0	1	0	0	0
P450_blast@CYP5262	0	0	0	0	0	1	0	0	1	0	0	0	0	0	0	0	0	0	0	0	0	1	0	0	0.1	2	0	0	0
P450_blast@CYP541	0	1	0	1	1	0	0	0	0	0	0	0	0	0	0	0	0	0	0	0	0	1	0	0	0.1	3	0	0	0
P450_blast@CYP542	0	0	0	0	0	0	0	0	0	1	0	0	0	0	0	0	0	0	0	0	0	1	0	0	0	1	0	0	0
P450_blast@CYP55	0	0	1	0	0	0	0	0	0	0	0	0	0	0	0	0	0	0	0	0	0	1	0	0	0	1	0	0	0
P450_blast@CYP561	0	1	0	0	0	0	0	0	0	0	0	0	0	0	0	0	0	0	0	0	0	1	0	0	0	1	0	0	0
P450_blast@CYP578	1	1	0	0	0	0	0	0	0	1	0	0	0	0	0	0	0	0	1	0	0	1	0	0	0.2	4	0	0	0
P450_blast@CYP6	0	1	0	0	0	0	0	0	0	0	0	0	0	0	0	0	0	0	0	0	0	1	0	0	0	1	0	0	0
P450_blast@CYP623	0	1	0	0	0	0	0	0	0	1	0	0	0	0	0	0	0	0	0	0	0	1	0	0	0.1	2	0	0	0
P450_blast@CYP682	1	1	0	0	0	0	0	0	0	0	0	0	0	0	0	0	0	0	0	0	0	1	0	0	0.1	2	0	0	0
P450_blast@CYP76	0	1	1	0	0	1	0	0	1	0	0	0	0	0	0	0	0	0	0	0	0	1	0	0	0.2	4	0	0	0
Peroxidases@Hybrid_Ascorbate-Cytochrome_C_peroxidase	13	20	6	8	15	9	0	1	9	17	5	5	5	5	6	4	5	5	5	0	3	20	0	5	7	146	6	4	5
Peroxidases@Haloperoxidase_(haem)	9	12	7	11	8	6	0	4	11	3	1	1	1	1	1	1	1	1	18	0	10	18	0	3	5.1	107	1	1	1
Peroxidases@Lignin_peroxidase	0	4	3	4	2	1	0	17	3	2	2	2	2	2	1	2	2	1	1	0	6	17	0	2	2.7	57	2	1	2
Peroxidases@Linoleate_diol_synthase_(PGHS_like)	2	5	6	3	3	3	2	5	5	3	2	2	2	2	3	3	3	2	2	0	7	7	0	3	3.1	65	3	2	2
Peroxidases@Catalase	6	4	3	4	3	4	2	2	3	6	3	3	3	3	3	3	3	3	4	2	3	6	2	3	3.3	70	3	3	3
Peroxidases@New_Doux	4	5	3	5	4	3	4	3	3	4	3	3	3	3	3	3	5	5	4	2	4	5	2	3	3.6	76	5	3	3
Peroxidases@NoxR	3	4	3	4	4	2	4	4	4	3	4	4	4	4	3	2	4	4	5	4	4	5	2	4	3.7	77	4	2	4
Peroxidases@Atypical_2-Cysteine_peroxiredoxin_(type_II,_type_V)	3	3	2	3	2	2	2	2	2	2	2	1	2	2	2	2	2	2	4	1	1	4	1	2	2.1	44	2	1	2
Peroxidases@New_NoxA	2	4	4	3	2	2	2	2	4	2	2	2	2	2	2	2	2	2	1	0	3	4	0	2	2.2	47	2	2	2
Peroxidases@New_NoxC	2	0	3	1	2	0	0	2	1	0	1	1	1	1	0	0	0	0	1	4	0	4	0	1	1	20	1	0	0.5
Peroxidases@1-Cysteine_peroxiredoxin	2	2	3	2	2	3	1	2	3	2	3	3	3	3	3	3	3	3	3	3	2	3	1	3	2.6	54	3	3	3
Peroxidases@Carboxymuconolactone_decarboxylase_(no_peroxidase_activity)	1	2	2	1	1	1	0	1	2	1	2	2	2	2	2	2	2	2	2	0	3	3	0	2	1.6	33	2	2	2
Peroxidases@Catalase_peroxidase	2	3	3	3	3	3	3	0	3	3	2	2	2	2	2	2	2	2	3	1	1	3	0	2	2.2	47	2	2	2
Peroxidases@Atypical_2-Cysteine_peroxiredoxin_(type_Q,_BCP)	1	1	2	1	1	2	1	1	1	1	1	0	1	1	1	1	1	1	1	1	3	3	0	1	1.1	24	1	0	1
Peroxidases@Fungi-Bacteria_glutathione_peroxidase	1	1	1	1	1	1	1	1	1	1	1	1	1	1	1	1	1	1	1	3	0	3	0	1	1	22	1	1	1
Peroxidases@DyP-type_peroxidase_D	1	0	0	1	1	1	0	3	0	0	0	0	0	0	0	0	0	0	0	0	2	3	0	0	0.4	9	0	0	0
Peroxidases@New_Rbohs	0	0	0	0	0	0	0	0	1	0	0	1	0	0	2	1	1	1	0	0	0	2	0	0	0.3	7	2	0	1
Peroxidases@New_NoxB	1	0	1	0	0	2	0	0	1	1	1	1	1	1	1	1	1	1	2	0	1	2	0	1	0.8	17	1	1	1
Peroxidases@No_haem,_Vanadium_chloroperoxidase	0	0	0	0	0	2	0	0	0	0	0	0	0	0	0	0	0	0	0	0	0	2	0	0	0.1	2	0	0	0
Peroxidases@Manganese_peroxidase	0	0	0	0	0	0	0	1	0	0	0	0	0	0	0	0	0	0	0	0	0	1	0	0	0	1	0	0	0
Peroxidases@Prostaglandin_H_synthase_(Cyclooxygenase)	0	1	1	1	0	0	0	0	1	0	0	0	0	0	0	0	0	0	0	0	0	1	0	0	0.2	4	0	0	0
Peroxidases@Typical_2-Cysteine_peroxiredoxin	0	0	0	0	0	0	0	1	0	0	0	0	0	0	0	0	0	0	0	0	0	1	0	0	0	1	0	0	0
Peroxidases@Versatile_peroxidase	1	0	0	0	0	0	0	0	0	0	0	0	0	0	0	0	0	0	0	0	0	1	0	0	0	1	0	0	0
Sec_CAZymes@S.AA7	21	40	18	13	29	7	1	1	32	19	5	7	6	5	6	6	7	4	10	0	7	40	0	7	11.6	244	7	4	6
Sec_CAZymes@S.AA9	10	27	12	25	34	9	1	7	14	17	7	7	7	7	7	4	8	5	2	0	8	34	0	7	10.4	218	8	4	7
Sec_CAZymes@S.GH43	5	31	19	16	26	9	0	5	19	19	4	4	5	5	7	3	5	5	11	0	10	31	0	5	9.9	208	7	3	5
Sec_CAZymes@S.AA3	14	28	17	16	21	11	0	12	29	8	7	8	8	7	7	6	9	9	10	0	15	29	0	9	11.5	242	9	6	7.5
Sec_CAZymes@S.CBM1	23	14	8	15	11	6	0	9	9	17	1	1	1	1	1	2	2	1	1	0	14	23	0	2	6.5	137	2	1	1
Sec_CAZymes@S.GH16	19	21	16	16	18	8	6	8	16	15	12	14	14	13	8	9	9	7	12	3	11	21	3	12	12.1	255	14	7	10.5
Sec_CAZymes@S.GH28	19	18	9	11	7	5	0	10	12	14	5	5	5	5	2	4	5	0	3	1	10	19	0	5	7.1	150	5	0	5
Sec_CAZymes@S.AA1	8	16	12	5	9	3	2	6	17	9	11	12	11	11	4	8	9	7	12	3	13	17	2	9	9	188	12	4	10
Sec_CAZymes@S.GH3	11	11	13	11	17	8	0	1	16	13	10	7	10	10	8	6	4	5	11	0	6	17	0	10	8.5	178	10	4	7.5
Sec_CAZymes@S.GH18	6	14	3	6	17	8	3	4	4	7	2	3	2	2	3	2	2	0	5	1	9	17	0	3	4.9	103	3	0	2
Sec_CAZymes@S.CE5	9	16	6	9	5	8	4	0	12	5	3	2	3	3	3	1	4	2	6	0	0	16	0	4	4.8	101	4	1	3
Sec_CAZymes@S.GH5	11	13	11	14	13	7	2	8	14	12	6	6	6	6	5	4	6	5	7	3	7	14	2	7	7.9	166	6	4	6
Sec_CAZymes@S.PL1	7	14	8	12	9	4	0	0	7	4	2	2	2	2	2	2	2	1	2	0	2	14	0	2	4	84	2	1	2
Sec_CAZymes@S.PL3	2	14	7	7	4	4	0	0	12	3	2	2	2	2	2	2	2	2	2	0	0	14	0	2	3.4	71	2	2	2
Sec_CAZymes@S.AA2	1	9	5	7	7	1	0	13	8	4	2	2	2	2	0	0	0	1	1	0	4	13	0	2	3.3	69	2	0	1.5
Sec_CAZymes@S.CBM18	9	12	5	2	9	8	4	0	9	5	3	4	4	4	1	1	4	2	2	2	0	12	0	4	4.3	90	4	1	3.5
Sec_CAZymes@S.CBM91	0	12	4	1	4	2	0	2	4	4	0	0	0	0	0	0	0	0	0	0	1	12	0	0	1.6	34	0	0	0
Sec_CAZymes@S.GH76	10	7	9	8	11	4	7	0	7	10	6	5	5	6	3	3	6	1	6	2	3	11	0	6	5.7	119	6	1	5
Sec_CAZymes@S.GH7	3	5	2	5	3	2	0	0	2	11	0	1	1	0	0	1	0	0	1	0	2	11	0	1	1.9	39	1	0	0
Sec_CAZymes@S.GH79	2	3	2	3	3	4	0	5	4	4	3	3	3	3	2	1	1	1	4	0	10	10	0	3	2.9	61	3	1	2.5
Sec_CAZymes@S.CE4	3	10	4	1	7	0	1	4	6	2	2	2	2	2	0	0	1	1	0	2	3	10	0	2	2.5	53	2	0	1.5
Sec_CAZymes@S.GH71	10	5	7	1	5	0	0	0	8	1	2	2	2	2	1	2	2	2	2	0	3	10	0	2	2.7	57	2	1	2
Sec_CAZymes@S.CE1	1	5	1	4	6	0	0	0	2	9	0	1	1	1	1	1	2	1	1	0	0	9	0	1	1.8	37	2	0	1
Sec_CAZymes@S.GH55	4	2	4	3	3	0	1	0	3	9	2	2	2	2	2	1	0	1	4	0	2	9	0	2	2.2	47	2	0	2
Sec_CAZymes@S.GH17	6	7	5	5	4	2	3	0	7	3	4	3	4	4	1	1	4	2	5	4	0	7	0	4	3.5	74	4	1	3.5
Sec_CAZymes@S.GH72	5	4	5	7	6	3	3	1	4	4	4	4	4	4	1	2	4	1	7	5	1	7	1	4	3.8	79	4	1	4
Sec_CAZymes@S.GH131	3	7	3	5	3	1	1	2	3	4	3	3	3	3	3	2	3	0	1	0	3	7	0	3	2.7	56	3	0	3
Sec_CAZymes@S.AA5	6	2	3	2	1	1	1	2	3	1	2	2	2	2	0	2	1	1	1	0	7	7	0	2	2	42	2	0	2
Sec_CAZymes@S.AA8	5	5	4	5	7	3	0	1	5	5	2	2	2	2	1	1	2	2	4	0	1	7	0	2	2.8	59	2	1	2
Sec_CAZymes@S.CE16	7	7	4	4	3	1	1	4	4	2	1	1	1	1	1	1	2	2	1	0	3	7	0	2	2.4	51	2	1	1
Sec_CAZymes@S.CBM24	7	3	1	1	1	1	0	0	2	1	0	0	0	0	0	1	0	1	0	0	0	7	0	0	0.9	19	1	0	0
Sec_CAZymes@S.CBM35	3	7	3	4	4	0	0	1	3	5	1	1	1	1	1	0	1	1	0	0	2	7	0	1	1.9	39	1	0	1
Sec_CAZymes@S.GH13	6	5	3	5	1	2	0	2	3	2	1	1	1	1	1	0	1	1	6	0	7	7	0	1	2.3	49	1	0	1
Sec_CAZymes@S.CE3	1	5	0	4	7	1	0	0	0	7	0	0	0	0	0	0	0	0	1	0	0	7	0	0	1.2	26	0	0	0
Sec_CAZymes@S.GH152	3	1	1	0	0	0	0	7	0	0	0	0	0	0	0	0	0	0	1	0	5	7	0	0	0.9	18	0	0	0
Sec_CAZymes@S.GH92	3	3	2	1	5	0	1	3	5	4	6	5	5	5	3	4	4	4	5	0	5	6	0	4	3.5	73	6	3	4.5
Sec_CAZymes@S.AA11	2	4	5	6	5	2	0	0	5	3	4	2	4	4	2	1	4	2	4	0	0	6	0	3	2.8	59	4	1	3
Sec_CAZymes@S.CE8	5	4	4	5	2	3	0	2	6	6	3	3	3	3	1	0	2	0	1	0	3	6	0	3	2.7	56	3	0	2.5
Sec_CAZymes@S.GH78	5	2	0	4	2	1	1	1	3	6	1	1	1	1	3	2	2	0	2	0	2	6	0	2	1.9	40	3	0	1
Sec_CAZymes@S.PL4	0	6	5	5	5	3	0	0	5	4	2	2	2	2	2	2	2	1	1	0	2	6	0	2	2.4	51	2	1	2
Sec_CAZymes@S.CBM20	2	2	1	1	0	3	1	1	1	2	1	1	1	1	1	0	0	0	4	0	6	6	0	1	1.4	29	1	0	1
Sec_CAZymes@S.GH47	3	3	3	3	2	2	1	0	3	3	5	5	5	5	1	0	1	2	3	1	1	5	0	3	2.5	52	5	0	3.5
Sec_CAZymes@S.GH31	3	2	5	2	3	1	0	2	5	4	3	1	2	2	1	2	0	2	5	1	3	5	0	2	2.3	49	3	0	2
Sec_CAZymes@S.CE12	3	5	4	2	3	1	0	1	5	1	2	2	2	2	2	1	2	0	2	0	2	5	0	2	2	42	2	0	2
Sec_CAZymes@S.GH105	1	5	2	1	5	1	0	3	3	2	2	1	0	0	1	0	2	0	2	0	1	5	0	1	1.5	32	2	0	0.5
Sec_CAZymes@S.GH20	2	2	2	1	3	1	0	5	3	4	2	1	2	2	0	1	0	1	2	0	3	5	0	2	1.8	37	2	0	1
Sec_CAZymes@S.GH35	5	3	3	3	1	2	0	1	4	5	2	2	2	2	2	2	2	1	4	0	2	5	0	2	2.3	48	2	1	2
Sec_CAZymes@S.GH93	1	5	2	3	3	0	0	0	3	2	1	1	1	1	1	0	1	2	1	0	1	5	0	1	1.4	29	2	0	1
Sec_CAZymes@S.CBM67	3	1	2	2	1	1	0	1	3	5	1	1	1	1	1	1	1	1	3	0	1	5	0	1	1.5	31	1	1	1
Sec_CAZymes@S.GH10	2	3	2	5	4	4	0	2	5	5	1	1	1	1	0	0	0	0	0	0	5	5	0	1	2	41	1	0	0.5
Sec_CAZymes@S.GH128	4	3	2	3	5	2	1	3	2	4	1	1	1	1	1	0	0	1	2	0	2	5	0	2	1.9	39	1	0	1
Sec_CAZymes@S.GH132	3	2	1	1	1	1	2	0	1	2	1	1	1	1	1	0	1	1	1	5	0	5	0	1	1.3	27	1	0	1
Sec_CAZymes@S.GH27	4	4	3	1	3	1	0	2	5	2	1	1	1	1	1	0	1	1	0	0	2	5	0	1	1.6	34	1	0	1
Sec_CAZymes@S.AA12	0	2	0	2	3	1	0	0	0	5	0	0	0	0	0	0	0	0	1	0	0	5	0	0	0.7	14	0	0	0
Sec_CAZymes@S.GH11	3	5	2	3	2	3	0	0	1	5	0	0	0	0	0	0	0	0	1	0	1	5	0	0	1.2	26	0	0	0
Sec_CAZymes@S.GH30	0	2	0	4	3	1	0	1	1	5	0	0	0	0	0	0	0	0	2	0	5	5	0	0	1.1	24	0	0	0
Sec_CAZymes@S.GH12	4	4	4	3	2	2	0	2	4	3	2	2	2	2	1	3	2	1	1	0	4	4	0	2	2.3	48	3	1	2
Sec_CAZymes@S.AA16	1	3	1	4	4	2	0	0	1	2	1	1	1	1	0	0	1	1	1	0	0	4	0	1	1.2	25	1	0	1
Sec_CAZymes@S.GH2	0	2	1	3	4	1	0	1	1	4	0	1	0	0	0	0	1	1	4	0	1	4	0	1	1.2	25	1	0	0
Sec_CAZymes@S.GH6	1	4	1	4	1	2	0	2	1	4	0	0	0	0	0	1	1	0	0	0	1	4	0	1	1.1	23	1	0	0
Sec_CAZymes@S.AA0	1	3	0	4	3	0	0	0	2	2	0	0	0	0	0	0	0	0	2	0	0	4	0	0	0.8	17	0	0	0
Sec_CAZymes@S.CBM32	4	1	1	2	2	1	1	0	3	0	0	0	0	0	0	0	0	0	2	0	0	4	0	0	0.8	17	0	0	0
Sec_CAZymes@S.CBM5	0	0	0	0	0	0	0	1	0	0	0	0	0	0	0	0	0	0	0	0	4	4	0	0	0.2	5	0	0	0
Sec_CAZymes@S.CBM50	0	2	0	0	4	3	0	0	0	0	0	0	0	0	0	0	0	0	0	0	0	4	0	0	0.4	9	0	0	0
Sec_CAZymes@S.CE0	3	4	1	1	1	1	0	1	2	4	0	0	0	0	0	0	0	0	1	0	1	4	0	1	1	20	0	0	0
Sec_CAZymes@S.GH0	3	0	2	1	1	1	1	0	1	1	2	2	1	2	1	1	1	0	3	0	0	3	0	1	1.1	24	2	0	1
Sec_CAZymes@S.GH1	3	2	2	1	2	1	0	2	3	0	2	1	2	2	2	1	0	0	3	0	1	3	0	2	1.4	30	2	0	1.5
Sec_CAZymes@S.GH125	2	2	1	2	3	2	1	0	1	2	2	2	2	2	1	0	2	0	2	0	1	3	0	2	1.4	30	2	0	2
Sec_CAZymes@S.GH53	2	2	2	3	1	3	0	1	2	1	1	2	2	2	0	1	1	1	1	0	2	3	0	1	1.4	30	2	0	1
Sec_CAZymes@S.GH106	1	2	3	1	1	0	0	0	1	1	0	0	0	0	1	0	0	1	0	0	0	3	0	0	0.6	12	1	0	0
Sec_CAZymes@S.GH115	1	2	1	1	3	0	0	2	1	2	1	0	1	1	1	1	1	1	0	0	2	3	0	1	1	22	1	0	1
Sec_CAZymes@S.GH29	0	2	1	3	3	0	0	0	2	0	1	0	1	1	0	1	1	1	1	0	1	3	0	1	0.9	19	1	0	1
Sec_CAZymes@S.GH45	2	1	1	1	1	1	0	0	2	3	1	1	1	1	0	1	0	0	0	0	0	3	0	1	0.8	17	1	0	1
Sec_CAZymes@S.GT32	3	1	0	2	1	1	0	0	0	1	1	1	1	0	1	1	0	0	1	0	0	3	0	1	0.7	15	1	0	1
Sec_CAZymes@S.CE15	0	2	1	1	3	0	0	0	1	2	0	0	0	0	0	0	0	0	0	0	1	3	0	0	0.5	11	0	0	0
Sec_CAZymes@S.GH39	1	3	0	2	0	0	0	0	3	1	0	0	0	0	0	0	0	0	1	0	0	3	0	0	0.5	11	0	0	0
Sec_CAZymes@S.GT31	0	0	0	2	0	0	1	0	0	3	0	0	0	0	0	0	0	0	2	0	0	3	0	0	0.4	8	0	0	0
Sec_CAZymes@S.PL20	0	1	0	0	3	0	0	0	0	1	0	0	0	0	0	0	0	0	0	0	0	3	0	0	0.2	5	0	0	0
Sec_CAZymes@S.PL9	0	3	1	1	1	1	0	0	1	1	0	0	0	0	0	0	0	0	0	0	0	3	0	0	0.4	9	0	0	0
Sec_CAZymes@S.GH15	1	1	2	0	0	1	1	1	2	2	2	2	2	2	2	1	1	0	1	1	1	2	0	1	1.2	26	2	0	2
Sec_CAZymes@S.GT22	1	2	2	0	1	1	1	1	2	1	2	1	1	1	1	1	1	1	2	2	1	2	0	1	1.2	26	2	1	1
Sec_CAZymes@S.GT90	0	0	2	0	0	0	0	0	2	1	2	1	2	2	2	1	2	0	1	0	0	2	0	1	0.9	18	2	0	2
Sec_CAZymes@S.CBM43	1	1	2	2	2	1	1	1	2	1	1	1	1	1	0	0	1	0	2	2	1	2	0	1	1.1	24	1	0	1
Sec_CAZymes@S.GH140	0	2	2	0	0	0	0	0	2	0	0	0	0	0	0	1	0	0	0	0	1	2	0	0	0.4	8	1	0	0
Sec_CAZymes@S.GH32	1	0	2	1	1	1	0	0	1	1	1	1	1	1	1	0	0	0	1	1	1	2	0	1	0.8	16	1	0	1
Sec_CAZymes@S.GH51	2	1	2	2	1	1	0	1	2	1	1	1	1	1	0	1	1	1	2	0	1	2	0	1	1.1	23	1	0	1
Sec_CAZymes@S.GH63	1	1	1	2	2	1	1	1	1	2	0	1	0	0	1	1	0	1	1	1	1	2	0	1	1	20	1	0	0.5
Sec_CAZymes@S.GH81	1	2	1	0	0	0	1	0	0	2	0	0	0	0	1	0	0	0	1	1	0	2	0	0	0.5	10	1	0	0
Sec_CAZymes@S.GT15	0	1	2	1	0	1	0	1	2	2	0	0	0	0	1	0	1	1	0	0	1	2	0	1	0.7	14	1	0	0
Sec_CAZymes@S.GT25	0	0	0	0	2	0	0	0	2	0	0	0	0	0	0	0	1	1	0	0	0	2	0	0	0.3	6	1	0	0
Sec_CAZymes@S.AA14	0	0	0	0	1	0	0	0	2	0	0	0	0	0	0	0	0	0	0	0	2	2	0	0	0.2	5	0	0	0
Sec_CAZymes@S.CBM63	1	2	2	0	1	0	0	0	2	1	0	0	0	0	0	0	0	0	1	0	0	2	0	0	0.5	10	0	0	0
Sec_CAZymes@S.CBM87	2	0	0	1	0	0	1	0	0	1	0	0	0	0	0	0	0	0	0	0	0	2	0	0	0.2	5	0	0	0
Sec_CAZymes@S.CE18	2	0	0	1	0	0	1	0	0	1	0	0	0	0	0	0	0	0	0	0	0	2	0	0	0.2	5	0	0	0
Sec_CAZymes@S.GH135	0	1	1	2	1	0	0	0	1	1	0	0	0	0	0	0	0	0	0	0	1	2	0	0	0.4	8	0	0	0
Sec_CAZymes@S.GH64	0	0	0	0	2	1	0	0	0	0	0	0	0	0	0	0	0	0	1	0	0	2	0	0	0.2	4	0	0	0
Sec_CAZymes@S.GH74	0	2	0	2	1	0	0	2	0	1	0	0	0	0	0	0	0	0	0	0	0	2	0	0	0.4	8	0	0	0
Sec_CAZymes@S.GH88	0	1	0	0	0	0	0	2	0	0	0	0	0	0	0	0	0	0	0	0	1	2	0	0	0.2	4	0	0	0
Sec_CAZymes@S.GH95	1	2	1	1	2	1	0	1	1	2	0	0	0	0	0	0	0	0	0	0	0	2	0	0	0.6	12	0	0	0
Sec_CAZymes@S.GT5	1	2	1	2	0	1	0	1	1	1	0	0	0	0	0	0	0	0	2	0	1	2	0	0	0.6	13	0	0	0
Sec_CAZymes@S.GT62	0	0	0	1	2	0	0	0	0	0	0	0	0	0	0	0	0	0	0	0	0	2	0	0	0.1	3	0	0	0
Sec_CAZymes@S.GT69	0	0	0	0	2	0	0	0	0	0	0	0	0	0	0	0	0	0	0	0	0	2	0	0	0.1	2	0	0	0
Sec_CAZymes@S.GT71	1	1	0	0	0	0	0	0	0	2	0	0	0	0	0	0	0	0	0	1	0	2	0	0	0.2	5	0	0	0
Sec_CAZymes@S.GT8	1	0	0	0	0	0	0	0	0	0	0	0	0	0	0	0	0	0	2	1	0	2	0	0	0.2	4	0	0	0
Sec_CAZymes@S.CBM46	0	0	1	0	0	1	0	0	1	0	0	0	0	0	0	1	1	0	0	0	0	1	0	0	0.2	5	1	0	0
Sec_CAZymes@S.GH142	0	1	0	1	1	1	0	0	1	1	0	0	0	0	1	0	1	1	0	0	0	1	0	0	0.4	9	1	0	0
Sec_CAZymes@S.GH37	0	1	1	1	1	0	0	0	1	0	1	1	1	1	1	0	1	1	0	0	1	1	0	1	0.6	13	1	0	1
Sec_CAZymes@S.GH89	0	0	0	0	0	0	0	0	1	0	1	1	1	1	1	1	0	1	1	0	0	1	0	0	0.4	9	1	0	1
Sec_CAZymes@S.GT2	0	1	1	0	0	0	0	0	1	1	1	1	1	1	1	1	1	0	1	0	0	1	0	1	0.6	12	1	0	1
Sec_CAZymes@S.GT24	1	0	1	1	1	1	1	1	1	1	1	1	1	1	1	1	1	1	1	1	1	1	0	1	1	20	1	1	1
Sec_CAZymes@S.GT4	0	0	0	0	0	0	0	1	0	0	0	0	0	0	1	0	1	0	0	0	0	1	0	0	0.1	3	1	0	0
Sec_CAZymes@S.GT59	0	0	1	0	0	0	0	0	1	0	0	0	0	0	1	0	0	0	0	0	0	1	0	0	0.1	3	1	0	0
Sec_CAZymes@S.AA13	1	1	0	0	1	1	0	0	0	0	0	0	0	0	0	0	0	0	0	0	0	1	0	0	0.2	4	0	0	0
Sec_CAZymes@S.AA6	0	0	0	0	0	0	0	0	0	0	0	0	0	0	0	0	0	0	0	1	0	1	0	0	0	1	0	0	0
Sec_CAZymes@S.CBM13	1	0	1	0	0	0	0	1	1	1	0	0	0	0	0	0	0	0	0	0	0	1	0	0	0.2	5	0	0	0
Sec_CAZymes@S.CBM19	0	0	0	0	0	0	0	0	0	0	0	0	0	0	0	0	0	0	0	1	0	1	0	0	0	1	0	0	0
Sec_CAZymes@S.CBM2	0	0	1	0	0	1	0	0	0	1	0	0	0	0	0	0	0	0	0	0	0	1	0	0	0.1	3	0	0	0
Sec_CAZymes@S.CBM21	0	0	0	0	0	1	0	0	0	0	0	0	0	0	0	0	0	0	0	0	0	1	0	0	0	1	0	0	0
Sec_CAZymes@S.CBM42	1	1	0	1	0	1	0	0	0	1	0	0	0	0	0	0	0	0	1	0	0	1	0	0	0.3	6	0	0	0
Sec_CAZymes@S.CBM52	0	0	0	0	0	1	0	0	0	0	0	0	0	0	0	0	0	0	1	0	0	1	0	0	0.1	2	0	0	0
Sec_CAZymes@S.CBM6	0	1	0	0	0	0	0	0	0	0	0	0	0	0	0	0	0	0	0	0	0	1	0	0	0	1	0	0	0
Sec_CAZymes@S.CBM66	0	1	0	1	0	0	0	0	0	0	0	0	0	0	0	0	0	0	0	0	0	1	0	0	0.1	2	0	0	0
Sec_CAZymes@S.CBM92	0	0	0	0	0	0	0	0	0	1	0	0	0	0	0	0	0	0	0	0	0	1	0	0	0	1	0	0	0
Sec_CAZymes@S.CE2	1	1	1	1	1	1	0	1	1	1	0	0	0	0	0	0	0	0	1	0	1	1	0	1	0.5	11	0	0	0
Sec_CAZymes@S.GH114	0	1	0	0	0	1	0	0	0	1	0	0	0	0	0	0	0	0	1	0	0	1	0	0	0.2	4	0	0	0
Sec_CAZymes@S.GH117	0	0	0	0	0	0	0	0	0	0	0	0	0	0	0	0	0	0	1	0	0	1	0	0	0	1	0	0	0
Sec_CAZymes@S.GH136	0	0	0	0	0	0	0	0	0	1	0	0	0	0	0	0	0	0	0	0	0	1	0	0	0	1	0	0	0
Sec_CAZymes@S.GH139	0	0	0	0	0	0	0	0	0	1	0	0	0	0	0	0	0	0	0	0	0	1	0	0	0	1	0	0	0
Sec_CAZymes@S.GH141	0	0	0	0	0	0	0	0	0	1	0	0	0	0	0	0	0	0	0	0	0	1	0	0	0	1	0	0	0
Sec_CAZymes@S.GH146	0	1	1	0	1	1	0	0	1	0	0	0	0	0	0	0	0	0	0	0	0	1	0	0	0.2	5	0	0	0
Sec_CAZymes@S.GH162	0	0	0	0	0	0	0	0	0	1	0	0	0	0	0	0	0	0	0	0	0	1	0	0	0	1	0	0	0
Sec_CAZymes@S.GH171	0	0	0	0	0	0	0	0	0	1	0	0	0	0	0	0	0	0	0	0	0	1	0	0	0	1	0	0	0
Sec_CAZymes@S.GH172	0	0	0	0	0	0	0	0	0	1	0	0	0	0	0	0	0	0	0	0	0	1	0	0	0	1	0	0	0
Sec_CAZymes@S.GH24	0	0	0	0	0	0	0	0	0	0	0	0	0	0	0	0	0	0	1	0	0	1	0	0	0	1	0	0	0
Sec_CAZymes@S.GH25	1	0	0	0	1	0	0	0	0	1	0	0	0	0	0	0	0	0	0	0	0	1	0	0	0.1	3	0	0	0
Sec_CAZymes@S.GH26	1	1	0	1	0	0	0	0	0	0	0	0	0	0	0	0	0	0	0	0	0	1	0	0	0.1	3	0	0	0
Sec_CAZymes@S.GH36	0	1	0	1	1	0	0	0	0	0	0	0	0	0	0	0	0	0	1	0	0	1	0	0	0.2	4	0	0	0
Sec_CAZymes@S.GH42	0	0	0	0	1	0	0	0	0	0	0	0	0	0	0	0	0	0	1	0	0	1	0	0	0.1	2	0	0	0
Sec_CAZymes@S.GH44	0	0	0	0	0	0	0	0	0	0	0	0	0	0	0	0	0	0	0	0	1	1	0	0	0	1	0	0	0
Sec_CAZymes@S.GH49	0	0	1	0	1	0	0	0	0	1	0	0	0	0	0	0	0	0	0	0	0	1	0	0	0.1	3	0	0	0
Sec_CAZymes@S.GH54	1	1	0	1	0	1	0	0	0	1	0	0	0	0	0	0	0	0	1	0	0	1	0	0	0.3	6	0	0	0
Sec_CAZymes@S.GH62	1	1	1	1	1	1	0	0	1	1	0	0	0	0	0	0	0	0	0	0	0	1	0	0	0.4	8	0	0	0
Sec_CAZymes@S.GH65	1	0	0	0	0	1	1	0	1	0	0	0	0	0	0	0	0	0	1	0	0	1	0	0	0.2	5	0	0	0
Sec_CAZymes@S.GH67	0	1	0	0	1	1	0	0	0	1	0	0	0	0	0	0	0	0	1	0	0	1	0	0	0.2	5	0	0	0
Sec_CAZymes@S.GH75	0	1	0	0	0	0	0	0	1	0	0	0	0	0	0	0	0	0	1	0	0	1	0	0	0.1	3	0	0	0
Sec_CAZymes@S.GH9	0	0	0	0	0	0	0	1	0	0	0	0	0	0	0	0	0	0	0	0	1	1	0	0	0.1	2	0	0	0
Sec_CAZymes@S.GT0	0	1	0	0	0	0	0	0	0	0	0	0	0	0	0	0	0	0	0	0	0	1	0	0	0	1	0	0	0
Sec_CAZymes@S.GT1	0	0	0	1	1	0	0	0	0	1	0	0	0	0	0	0	0	0	0	0	0	1	0	0	0.1	3	0	0	0
Sec_CAZymes@S.GT109	0	0	0	0	1	0	0	0	0	0	0	0	0	0	0	0	0	0	1	0	0	1	0	0	0.1	2	0	0	0
Sec_CAZymes@S.GT17	0	1	0	0	0	0	0	1	0	0	0	0	0	0	0	0	0	0	0	0	0	1	0	0	0.1	2	0	0	0
Sec_CAZymes@S.GT20	0	0	0	0	0	0	0	0	0	0	0	0	0	0	0	0	0	0	0	0	1	1	0	0	0	1	0	0	0
Sec_CAZymes@S.GT33	0	0	1	0	0	0	1	0	1	0	0	0	0	0	0	0	0	0	0	0	0	1	0	0	0.1	3	0	0	0
Sec_CAZymes@S.GT34	0	0	0	0	0	0	0	0	0	0	0	0	0	0	0	0	0	0	1	0	0	1	0	0	0	1	0	0	0
Sec_CAZymes@S.GT48	0	1	0	0	0	0	0	0	0	0	0	0	0	0	0	0	0	0	0	0	0	1	0	0	0	1	0	0	0
Sec_CAZymes@S.GT50	0	0	0	0	0	1	0	0	0	0	0	0	0	0	0	0	0	0	0	0	0	1	0	0	0	1	0	0	0
Sec_CAZymes@S.GT57	0	0	0	0	0	0	0	1	0	0	0	0	0	0	0	0	0	0	0	0	1	1	0	0	0.1	2	0	0	0
Sec_CAZymes@S.GT76	0	1	0	0	0	1	0	0	0	0	0	0	0	0	0	0	0	0	0	0	0	1	0	0	0.1	2	0	0	0
Sec_CAZymes@S.PL14	0	0	0	0	0	0	0	1	0	0	0	0	0	0	0	0	0	0	0	0	1	1	0	0	0.1	2	0	0	0
Sec_CAZymes@S.PL26	0	1	0	1	1	0	0	0	0	1	0	0	0	0	0	0	0	0	0	0	0	1	0	0	0.2	4	0	0	0
Sec_CAZymes@S.PL35	0	0	0	0	0	0	0	0	0	1	0	0	0	0	0	0	0	0	0	0	0	1	0	0	0	1	0	0	0
Sec_CAZymes@S.PL38	0	0	0	0	0	0	0	0	0	0	0	0	0	0	0	0	0	0	0	0	1	1	0	0	0	1	0	0	0
Sec_CAZymes@S.PL42	0	0	0	0	0	0	0	1	0	1	0	0	0	0	0	0	0	0	0	0	0	1	0	0	0.1	2	0	0	0
Sec_CAZymes@S.PL7	1	0	0	0	0	0	0	0	0	0	0	0	0	0	0	0	0	0	0	0	0	1	0	0	0	1	0	0	0
Sec_CAZymes@S.PL8	0	0	0	0	0	0	0	0	0	0	0	0	0	0	0	0	0	0	0	0	1	1	0	0	0	1	0	0	0
Transporters_abv@MFS	364	680	362	381	535	264	64	173	507	789	216	213	213	215	251	246	247	238	384	93	258	789	64	251	318.7	6693	251	213	227
Transporters_abv@Ayr1	104	183	111	107	203	89	25	93	167	214	66	61	66	66	72	71	69	70	142	11	119	214	11	89	100.4	2109	72	61	67.5
Transporters_abv@ENT	95	184	93	119	198	59	7	93	200	108	33	33	34	34	59	52	49	53	74	4	135	200	4	59	81.7	1716	59	33	41.5
Transporters_abv@NPC	168	123	148	137	148	130	114	149	142	144	125	122	124	126	131	125	125	123	137	133	171	171	114	131	135.5	2845	131	122	125
Transporters_abv@7DCP	90	133	82	80	150	72	10	3	128	63	42	41	44	44	49	50	50	43	49	4	4	150	3	49	58.6	1231	50	41	44
Transporters_abv@GPC	70	52	58	48	64	58	49	147	59	61	54	55	54	54	59	57	58	59	48	40	106	147	40	58	62.4	1310	59	54	56
Transporters_abv@ABC	73	97	50	56	65	45	22	51	62	81	35	34	34	35	37	38	37	37	50	38	59	97	22	45	49.3	1036	38	34	36
Transporters_abv@Ankyrin	32	53	28	17	88	16	7	5	21	76	6	5	6	6	25	26	22	18	23	4	13	88	4	18	23.7	497	26	5	12
Transporters_abv@FAT	63	72	39	65	86	35	14	23	82	63	34	34	34	34	37	34	37	38	65	10	28	86	10	37	44.1	927	38	34	34
Transporters_abv@AMPK	55	45	43	39	51	43	37	78	42	47	41	38	40	39	42	48	42	43	45	54	60	78	37	43	46.3	972	48	38	41.5
Transporters_abv@APC	58	77	45	47	50	33	10	23	57	74	30	31	30	30	34	33	33	31	57	24	32	77	10	33	40	839	34	30	31
Transporters_abv@ER-RT	72	53	67	54	70	58	45	58	67	61	57	57	56	55	61	60	63	59	64	51	56	72	45	58	59.2	1244	63	55	58
Transporters_abv@KTN	36	48	27	39	44	24	4	55	34	67	16	16	16	16	16	15	14	15	27	13	58	67	4	24	28.6	600	16	14	16
Transporters_abv@NCS1	15	19	9	11	16	6	1	6	17	60	11	11	11	11	11	12	13	13	24	10	9	60	1	11	14.1	296	13	11	11
Transporters_abv@Basigin	4	6	6	2	8	5	5	57	5	5	3	3	3	3	3	5	4	2	8	8	10	57	2	5	7.4	155	5	2	3
Transporters_abv@Nlg	40	52	27	28	22	19	8	20	45	38	22	19	22	22	24	25	24	21	18	0	29	52	0	22	25	525	25	19	22
Transporters_abv@SAP	38	41	43	20	33	17	9	31	46	32	21	20	21	21	28	31	31	27	25	3	24	46	3	27	26.8	562	31	20	24
Transporters_abv@ESCRT-III	45	33	36	33	34	33	33	43	34	40	35	30	32	33	36	32	39	36	37	39	31	45	30	34	35.4	744	39	30	34
Transporters_abv@PPI	37	31	32	24	30	30	27	29	31	34	43	36	42	40	33	32	32	30	31	43	36	43	24	32	33.5	703	43	30	34.5
Transporters_abv@MC	39	41	41	38	41	39	32	33	40	41	38	37	38	38	38	38	37	37	39	34	36	41	32	38	37.9	795	38	37	38
Transporters_abv@APT	21	26	22	22	30	27	20	39	24	31	22	21	23	22	22	27	23	19	23	26	25	39	19	23	24.5	515	27	19	22
Transporters_abv@DMT	30	37	25	28	28	25	20	25	25	38	21	20	21	21	21	21	22	22	28	14	29	38	14	25	24.8	521	22	20	21
Transporters_abv@RetromerAA	26	27	12	18	36	21	10	14	19	36	13	12	12	12	18	16	17	17	11	8	20	36	8	17	17.9	375	18	12	14.5
Transporters_abv@CEPT_or_Tic-Toc	14	18	13	14	21	10	5	16	19	35	11	11	11	11	10	13	10	9	17	8	17	35	5	13	14	293	13	9	11
Transporters_abv@P-ATPase	27	34	22	25	26	18	13	15	25	30	19	19	21	20	19	21	19	20	18	16	17	34	13	20	21.1	444	21	19	19.5
Transporters_abv@NDH	33	32	31	32	31	33	26	32	32	33	30	30	30	30	32	33	31	31	31	6	33	33	6	31	30.1	632	33	30	30.5
Transporters_abv@MPT	25	23	21	21	22	22	22	22	21	22	21	21	21	22	24	22	23	21	21	31	18	31	18	22	22.2	466	24	21	21.5
Transporters_abv@NPC-B	29	20	22	20	23	23	19	17	26	22	23	23	23	23	24	23	23	22	22	19	23	29	17	23	22.3	469	24	22	23
Transporters_abv@BACE1	16	15	13	21	18	7	5	26	12	24	16	9	13	14	10	10	10	10	10	6	29	29	5	13	14	294	16	9	10
Transporters_abv@F-ATPase	24	27	26	22	25	22	19	19	25	25	25	23	26	25	24	24	23	24	24	28	21	28	19	24	23.9	501	26	23	24
Transporters_abv@gp91phox	17	28	19	19	21	19	8	11	22	18	19	17	18	17	14	17	16	17	22	12	15	28	8	17	17.4	366	19	14	17
Transporters_abv@ILT	16	22	20	18	17	8	3	15	28	25	17	17	17	17	17	17	17	16	16	5	25	28	3	17	16.8	353	17	16	17
Transporters_abv@mRNA-E	25	23	24	21	16	20	23	21	26	24	20	22	22	21	20	25	22	23	20	12	25	26	12	22	21.7	455	25	20	22
Transporters_abv@LTE	19	26	18	7	19	9	0	4	24	23	4	4	4	4	7	7	6	6	7	4	8	26	0	7	10	210	7	4	5
Transporters_abv@FSP	25	20	9	17	19	12	8	0	12	21	12	9	12	12	13	13	12	14	10	0	1	25	0	12	12	251	14	9	12
Transporters_abv@R-VPS	15	8	9	9	8	9	9	7	10	10	11	10	11	12	8	10	10	9	10	25	8	25	7	10	10.4	218	12	8	10
Transporters_abv@ACoA-T	12	18	15	11	14	10	2	8	23	25	9	9	9	9	11	8	9	10	10	1	6	25	1	10	10.9	229	11	8	9
Transporters_abv@UBP1	24	7	17	8	9	14	9	6	15	10	11	9	11	10	11	11	11	10	11	2	12	24	2	11	10.9	228	11	9	11
Transporters_abv@MIP	24	6	12	10	7	7	4	2	12	4	6	5	6	6	7	7	7	7	13	5	5	24	2	7	7.7	162	7	5	6.5
Transporters_abv@HET-s	15	10	15	5	23	4	4	7	13	15	5	5	5	5	6	8	6	6	7	9	3	23	3	6	8.4	176	8	5	5.5
Transporters_abv@SVF-Pore	18	19	20	17	21	20	17	22	20	19	20	20	20	20	21	20	20	19	17	17	19	22	17	20	19.3	406	21	19	20
Transporters_abv@ER-SURF	17	14	14	13	17	16	10	14	16	13	13	14	14	14	15	14	14	15	15	22	15	22	10	14	14.7	309	15	13	14
Transporters_abv@COX	12	11	9	9	7	10	4	11	9	9	8	9	9	8	10	10	9	10	9	22	12	22	4	9	9.9	207	10	8	9
Transporters_abv@OPT	11	20	12	18	15	5	4	9	12	22	10	10	10	10	10	10	10	9	8	3	20	22	3	10	11.3	238	10	9	10
Transporters_abv@TRP-CC	14	10	7	13	21	12	7	4	9	10	8	8	9	8	10	7	7	6	6	3	9	21	3	8	9	188	10	6	8
Transporters_abv@AAAP	13	21	11	17	12	12	5	5	12	12	9	9	9	9	9	9	9	9	18	7	10	21	5	9	10.8	227	9	9	9
Transporters_abv@Sec	17	17	17	16	16	17	18	18	17	16	16	14	16	16	16	18	17	17	17	19	18	19	14	17	16.8	353	18	14	16
Transporters_abv@O-APC	19	13	16	17	15	16	11	16	17	15	16	16	16	16	16	15	14	15	16	17	16	19	11	16	15.6	328	16	14	16
Transporters_abv@VPEC	19	14	11	14	18	11	12	11	14	13	11	11	11	11	13	13	15	12	14	7	12	19	7	12	12.7	267	15	11	11.5
Transporters_abv@LBR	12	13	13	13	7	10	7	11	11	11	11	10	11	11	11	11	10	8	13	5	19	19	5	11	10.9	228	11	8	11
Transporters_abv@MCS	6	9	11	8	19	6	6	4	13	9	7	7	7	7	6	8	7	6	5	6	6	19	4	7	7.8	163	8	6	7
Transporters_abv@dAAP	4	14	10	7	15	4	0	0	11	19	3	3	4	4	3	4	4	3	10	0	10	19	0	4	6.3	132	4	3	3.5
Transporters_abv@MIMP	8	18	11	12	12	9	8	6	15	11	7	7	7	7	9	9	8	8	11	8	10	18	6	9	9.6	201	9	7	7.5
Transporters_abv@Vip3	4	1	1	1	1	1	1	1	0	0	2	1	1	2	3	2	2	2	0	18	3	18	0	1	2.2	47	3	1	2
Transporters_abv@DnaJ	16	10	15	14	17	12	11	16	12	14	13	12	13	13	12	10	9	12	11	11	15	17	9	12	12.8	268	13	9	12
Transporters_abv@ETMP1	17	8	13	10	13	10	14	14	13	12	12	11	12	11	13	13	13	11	12	10	17	17	8	12	12.3	259	13	11	12
Transporters_abv@VGP	16	11	12	11	13	13	9	11	17	12	11	11	11	11	11	11	11	10	12	3	14	17	3	11	11.5	241	11	10	11
Transporters_abv@EBP50	11	17	8	10	12	8	4	6	13	10	5	5	5	5	6	6	6	6	7	3	5	17	3	6	7.5	158	6	5	5.5
Transporters_abv@GT39	9	9	9	9	9	9	9	10	10	9	9	9	9	9	9	10	9	9	9	16	10	16	9	9	9.5	200	10	9	9
Transporters_abv@4-5PC	5	16	9	8	14	10	4	8	8	7	2	2	2	2	2	2	2	2	3	1	12	16	1	4	5.8	121	2	2	2
Transporters_abv@CaCA	15	11	9	11	6	7	6	6	9	9	6	4	6	6	6	6	6	6	9	4	6	15	4	6	7.3	154	6	4	6
Transporters_abv@MCA	4	7	1	1	14	10	0	15	2	4	3	2	2	3	2	4	3	4	5	1	9	15	0	3	4.6	96	4	2	3
Transporters_abv@P2X_Receptor	2	9	2	7	12	4	0	4	1	8	1	1	1	1	2	1	3	2	15	0	4	15	0	2	3.8	80	3	1	1
Transporters_abv@VIC	14	11	10	10	9	9	7	8	11	11	9	9	8	8	10	12	12	12	9	3	9	14	3	9	9.6	201	12	8	9.5
Transporters_abv@F-EET	9	14	9	11	9	8	6	7	10	11	8	8	8	8	7	9	7	7	8	5	11	14	5	8	8.6	180	9	7	8
Transporters_abv@Dentilisin	6	6	4	6	14	6	2	1	5	6	5	5	5	5	5	4	5	5	4	3	1	14	1	5	4.9	103	5	4	5
Transporters_abv@Arv1	7	14	8	10	9	3	1	5	6	12	4	3	4	4	4	4	4	4	10	1	10	14	1	4	6	127	4	3	4
Transporters_abv@TDT	7	8	9	6	7	4	3	5	12	7	13	9	8	9	8	8	8	8	7	2	11	13	2	8	7.6	159	13	8	8
Transporters_abv@MR	13	7	9	6	8	6	4	2	8	6	8	9	8	9	8	7	9	10	12	4	4	13	2	8	7.5	157	10	7	8.5
Transporters_abv@Mpv17	13	5	7	6	5	8	2	4	8	5	8	8	8	8	8	7	7	8	7	3	3	13	2	7	6.6	138	8	7	8
Transporters_abv@LIC	1	2	2	2	1	1	1	13	2	3	2	2	2	2	1	1	3	2	3	7	4	13	1	2	2.7	57	3	1	2
Transporters_abv@snRNA-E	12	12	10	10	11	10	7	11	10	9	10	10	10	9	10	10	10	10	12	8	9	12	7	10	10	210	10	9	10
Transporters_abv@OpgH	11	11	12	8	4	9	5	4	10	9	8	8	8	8	9	9	8	7	10	3	5	12	3	8	7.9	166	9	7	8
Transporters_abv@TBC1	12	9	10	9	9	9	9	10	9	9	9	9	9	9	8	9	8	8	9	7	10	12	7	9	9	190	9	8	9
Transporters_abv@SSS	3	6	5	6	5	3	1	2	8	12	6	5	6	6	7	6	6	7	6	1	4	12	1	6	5.3	111	7	5	6
Transporters_abv@CLIC	3	4	5	4	4	5	1	12	7	7	2	2	2	2	2	3	3	2	4	1	11	12	1	3	4.1	86	3	2	2
Transporters_abv@Hly_III	12	3	3	3	6	8	2	2	3	6	2	2	2	2	2	2	2	2	3	4	2	12	2	2	3.5	73	2	2	2
Transporters_abv@TseL	1	3	4	6	3	2	1	12	5	5	2	2	2	2	2	2	2	2	3	1	9	12	1	2	3.4	71	2	2	2
Transporters_abv@Exocyst	11	9	9	8	8	10	9	10	9	9	11	10	11	11	11	11	11	11	10	11	9	11	8	10	10	209	11	10	11
Transporters_abv@Claudin2	11	7	8	5	8	7	6	9	10	9	7	6	7	7	8	7	6	9	5	4	9	11	4	7	7.4	155	9	6	7
Transporters_abv@PLI	11	9	7	8	7	8	7	11	7	8	8	7	8	8	8	8	8	8	7	8	10	11	7	8	8.1	171	8	7	8
Transporters_abv@SELMA	4	5	8	8	10	7	3	8	8	11	7	6	6	8	6	6	6	5	7	5	7	11	3	7	6.7	141	8	5	6
Transporters_abv@CDF	9	8	9	11	9	7	6	6	10	9	7	7	7	7	7	7	7	7	7	6	6	11	6	7	7.6	159	7	7	7
Transporters_abv@MAT-PR	2	2	2	2	2	2	0	3	2	2	1	1	1	1	2	2	2	2	2	2	11	11	0	2	2.2	46	2	1	1.5
Transporters_abv@Hsp70	7	8	6	3	9	8	4	4	5	6	6	7	7	7	9	10	6	9	7	9	4	10	3	7	6.7	141	10	6	7
Transporters_abv@CASQ	8	9	6	9	10	5	8	8	5	9	6	6	6	6	6	6	7	6	8	7	5	10	5	6	7	146	7	6	6
Transporters_abv@SelP_Receptor	6	10	4	2	6	4	2	1	5	5	5	6	5	5	6	4	7	6	4	0	2	10	0	5	4.5	95	7	4	5.5
Transporters_abv@GPCR	4	5	4	3	4	2	3	2	10	3	4	3	5	5	6	5	6	5	3	2	1	10	1	4	4	85	6	3	5
Transporters_abv@SulP	8	10	6	8	9	7	5	4	7	10	5	5	5	5	5	6	5	6	6	5	6	10	4	6	6.3	133	6	5	5
Transporters_abv@TFR	8	6	10	8	5	6	2	2	7	4	4	4	4	4	5	6	6	5	6	4	3	10	2	5	5.2	109	6	4	4.5
Transporters_abv@P/P-CT	10	5	5	7	7	5	5	5	5	5	5	4	5	5	5	5	5	5	6	7	5	10	4	5	5.5	116	5	4	5
Transporters_abv@ZIP	8	8	8	8	7	6	5	4	9	10	5	5	5	5	5	5	5	5	9	5	4	10	4	5	6.2	131	5	5	5
Transporters_abv@Rcf	7	6	6	3	3	8	3	6	7	5	8	8	8	8	7	6	8	9	6	4	7	9	3	7	6.3	133	9	6	8
Transporters_abv@Calmodulin	9	6	7	8	8	7	8	5	7	8	7	7	6	6	6	7	7	7	6	5	6	9	5	7	6.8	143	7	6	7
Transporters_abv@LCT	7	6	7	8	7	8	1	6	8	7	7	7	7	7	7	7	7	7	9	5	7	9	1	7	6.8	142	7	7	7
Transporters_abv@CaClC	9	6	8	7	7	6	5	8	8	6	6	6	6	6	6	6	6	6	7	5	6	9	5	6	6.5	136	6	6	6
Transporters_abv@Nedd4	9	4	5	6	4	5	6	6	5	5	4	5	6	5	6	6	5	4	5	5	6	9	4	5	5.3	112	6	4	5
Transporters_abv@OmpIP	6	9	6	6	9	5	5	4	6	7	6	6	6	6	6	5	6	6	5	5	4	9	4	6	5.9	124	6	5	6
Transporters_abv@Amastin	3	8	5	2	5	1	1	6	5	5	5	5	5	5	5	4	5	5	4	3	9	9	1	5	4.6	96	5	4	5
Transporters_abv@POT/PTR	3	8	5	5	9	2	0	4	5	9	4	4	4	4	5	4	4	4	5	1	2	9	0	4	4.3	91	5	4	4
Transporters_abv@TREX	5	6	5	4	7	4	5	4	4	4	5	4	4	4	3	4	3	5	4	9	5	9	3	4	4.7	98	5	3	4
Transporters_abv@AceTr	6	4	4	3	2	3	1	2	4	5	2	2	2	2	3	3	2	2	9	3	4	9	1	3	3.2	68	3	2	2
Transporters_abv@FAD3	6	5	4	4	5	4	3	4	6	5	3	3	3	3	3	3	3	3	3	0	9	9	0	3	3.9	82	3	3	3
Transporters_abv@MOP	5	7	3	5	4	4	3	3	3	9	3	3	3	3	3	3	3	3	3	3	4	9	3	3	3.8	80	3	3	3
Transporters_abv@PPP6	5	4	4	4	5	3	0	3	8	2	3	3	3	3	3	3	3	3	9	0	3	9	0	3	3.5	74	3	3	3
Transporters_abv@Asp_F2	2	9	6	4	5	1	0	0	5	2	2	2	2	2	1	2	1	1	2	1	0	9	0	2	2.4	50	2	1	2
Transporters_abv@rBAT	6	8	4	7	3	3	2	3	4	8	1	1	1	1	1	1	1	1	9	7	6	9	1	3	3.7	78	1	1	1
Transporters_abv@Endophilin	7	8	6	6	5	6	5	6	5	5	6	6	6	7	5	6	6	5	7	4	8	8	4	6	6	125	7	5	6
Transporters_abv@HIP14	6	5	6	4	7	6	6	7	6	8	6	6	6	6	6	7	6	6	5	7	7	8	4	6	6.1	129	7	6	6
Transporters_abv@NaT-DC	8	6	7	6	4	7	3	6	8	7	6	6	6	6	7	6	7	7	6	4	6	8	3	6	6.1	129	7	6	6
Transporters_abv@EMC	6	5	5	6	6	5	5	7	5	6	6	6	6	6	5	5	5	5	5	8	5	8	5	5	5.6	118	6	5	5.5
Transporters_abv@VAP	5	8	5	4	4	5	5	8	5	7	5	4	4	4	4	5	5	5	7	7	7	8	4	5	5.4	113	5	4	4.5
Transporters_abv@CLT	1	5	8	5	3	2	1	1	8	7	4	4	3	3	4	4	4	4	3	1	3	8	1	4	3.7	78	4	3	4
Transporters_abv@TMED	5	4	4	4	4	4	4	2	4	4	4	4	4	4	4	4	4	4	4	8	4	8	2	4	4.1	87	4	4	4
Transporters_abv@Amt	4	4	3	4	5	3	1	2	4	8	3	3	3	3	3	3	3	3	5	3	2	8	1	3	3.4	72	3	3	3
Transporters_abv@DPP6	3	4	4	5	4	4	2	5	4	4	2	2	2	2	2	2	3	3	5	2	8	8	2	3	3.4	72	3	2	2
Transporters_abv@Tmem65	3	4	2	3	8	2	3	3	4	3	3	3	3	3	3	3	3	3	2	2	4	8	2	3	3.2	67	3	3	3
Transporters_abv@DedA	2	3	2	3	2	2	2	8	2	3	2	2	2	2	2	2	2	2	2	2	5	8	2	2	2.6	54	2	2	2
Transporters_abv@ThrE	1	2	1	4	2	1	2	4	1	1	1	1	1	1	1	1	1	1	1	2	8	8	1	1	1.8	38	1	1	1
Transporters_abv@LysS	6	7	6	4	7	7	4	5	7	7	6	6	6	6	6	6	6	7	6	5	6	7	4	6	6	126	7	6	6
Transporters_abv@MIT	4	6	5	4	4	4	3	4	5	4	5	5	5	5	7	6	5	6	5	5	5	7	3	5	4.9	102	7	5	5
Transporters_abv@CEL-III	5	6	5	6	7	0	2	5	6	5	6	6	5	5	6	6	6	6	7	0	6	7	0	6	5	106	6	5	6
Transporters_abv@MBOAT	7	5	5	5	5	5	3	3	5	5	5	4	5	5	5	5	5	4	5	5	3	7	3	5	4.7	99	5	4	5
Transporters_abv@RND	5	6	4	7	6	6	5	5	6	5	5	5	5	5	5	5	5	5	5	5	6	7	4	5	5.3	111	5	5	5
Transporters_abv@SDH	5	5	6	4	5	4	3	4	5	5	4	4	4	4	4	5	4	5	5	7	5	7	3	5	4.6	97	5	4	4
Transporters_abv@SNX	7	5	4	3	5	5	5	6	5	5	5	5	5	5	5	5	5	5	5	3	6	7	3	5	5	104	5	5	5
Transporters_abv@Claudin1	7	5	4	6	3	3	2	1	4	4	4	4	4	4	3	3	3	4	4	6	1	7	1	4	3.8	79	4	3	4
Transporters_abv@CPA1	4	7	5	4	4	4	3	4	6	3	4	4	3	4	4	4	4	4	4	2	3	7	2	4	4	84	4	3	4
Transporters_abv@Klotho	6	7	4	4	3	2	0	5	5	3	4	4	4	4	3	4	3	4	4	0	3	7	0	4	3.6	76	4	3	4
Transporters_abv@TAMP-B	7	4	4	3	3	2	3	1	3	5	4	4	4	4	4	3	3	3	6	7	7	7	1	4	4	84	4	3	4
Transporters_abv@UPD	7	3	5	4	7	4	3	4	3	6	4	3	4	4	4	4	4	3	5	3	5	7	3	4	4.2	89	4	3	4
Transporters_abv@Bcs1	4	6	2	6	6	2	1	4	3	4	2	2	2	2	3	3	3	3	4	1	7	7	1	3	3.3	70	3	2	2.5
Transporters_abv@Ctr	6	7	4	5	6	5	1	3	4	6	3	3	3	3	3	3	3	3	4	3	2	7	1	3	3.8	80	3	3	3
Transporters_abv@Eisosome	4	2	3	2	2	3	2	2	4	2	3	3	3	3	3	3	3	3	3	7	2	7	2	3	3	62	3	3	3
Transporters_abv@Chorcin	7	4	4	2	5	4	1	1	6	3	2	2	2	2	2	2	2	2	2	1	2	7	1	2	2.8	58	2	2	2
Transporters_abv@Cytb561	6	4	5	5	6	2	0	3	3	4	2	2	2	2	2	2	2	2	7	0	3	7	0	2	3	64	2	2	2
Transporters_abv@GumD	4	5	2	3	7	4	2	5	2	3	2	2	2	2	2	2	2	2	3	1	7	7	1	2	3	64	2	2	2
Transporters_abv@Sna	4	3	1	2	2	4	2	4	5	2	2	4	2	2	6	4	6	5	3	4	3	6	1	3	3.3	70	6	2	4
Transporters_abv@Clathrin	5	4	4	5	4	5	5	5	5	4	5	5	5	5	4	5	4	5	4	6	5	6	4	5	4.7	99	5	4	5
Transporters_abv@INSIG	4	4	6	2	3	5	2	2	4	2	4	5	4	4	5	5	5	5	3	2	2	6	2	4	3.7	78	5	4	5
Transporters_abv@MMF	4	4	4	5	4	5	5	5	5	5	5	4	5	4	5	5	4	5	6	3	5	6	3	5	4.6	97	5	4	5
Transporters_abv@SAL1	6	4	4	5	6	6	3	3	4	5	5	5	5	5	5	5	5	5	5	5	3	6	3	5	4.7	99	5	5	5
Transporters_abv@Syntaxin	6	3	5	5	5	4	5	4	5	5	5	5	5	5	5	5	5	5	5	5	6	6	3	5	4.9	103	5	5	5
Transporters_abv@Tubulin	4	5	4	4	4	3	4	5	5	6	4	4	4	4	5	4	4	4	3	4	5	6	3	4	4.2	89	5	4	4
Transporters_abv@Catenin	2	5	3	5	4	6	1	1	2	1	1	1	1	1	1	4	2	4	3	2	1	6	1	2	2.4	51	4	1	1
Transporters_abv@NAT/NCS2	5	4	3	5	3	2	2	3	4	6	4	4	4	4	4	4	4	4	5	0	6	6	0	4	3.8	80	4	4	4
Transporters_abv@P-TRPL-Ch	4	6	4	5	4	4	4	2	5	4	4	4	4	4	4	4	4	4	4	4	2	6	2	4	4	84	4	4	4
Transporters_abv@Rhomboid	5	3	4	5	6	2	3	3	4	3	3	3	3	3	4	4	4	4	4	3	3	6	2	3	3.6	76	4	3	3.5
Transporters_abv@Trk	3	6	5	4	6	2	2	4	5	4	4	4	4	4	4	4	4	4	3	2	4	6	2	4	3.9	82	4	4	4
Transporters_abv@AAT	3	3	6	4	4	2	2	2	6	4	3	3	3	3	3	3	3	3	5	2	2	6	2	3	3.3	69	3	3	3
Transporters_abv@I-PPI	6	3	3	3	3	3	2	4	3	3	3	3	3	3	3	3	3	3	3	4	5	6	2	3	3.3	69	3	3	3
Transporters_abv@LAM	4	3	3	2	3	3	2	1	3	3	3	2	2	2	3	3	3	3	3	6	1	6	1	3	2.8	58	3	2	3
Transporters_abv@mPTP	6	4	3	3	5	3	0	5	3	3	3	3	3	3	2	2	3	1	3	3	6	6	0	3	3.2	67	3	1	3
Transporters_abv@PTE	3	3	3	4	2	3	0	1	4	3	2	2	2	2	3	3	2	3	6	0	2	6	0	3	2.5	53	3	2	2
Transporters_abv@QCR	2	2	3	2	2	3	2	2	3	3	2	2	2	2	3	3	3	3	3	6	2	6	2	2	2.6	55	3	2	2.5
Transporters_abv@tRNA-E	4	3	3	2	5	2	3	1	3	4	3	3	2	2	3	2	3	3	3	6	1	6	1	3	2.9	61	3	2	3
Transporters_abv@AGCS	2	5	2	4	3	3	2	4	3	3	2	2	2	2	2	2	2	2	4	2	6	6	2	2	2.8	59	2	2	2
Transporters_abv@CryA	2	1	2	2	1	1	6	5	2	2	2	2	2	2	2	2	2	2	1	1	2	6	1	2	2.1	44	2	2	2
Transporters_abv@E-ClC	6	2	3	2	2	1	1	1	2	3	2	2	2	2	2	2	2	2	1	0	1	6	0	2	2	41	2	2	2
Transporters_abv@OST	4	5	4	3	1	2	2	3	6	3	2	2	2	2	2	2	2	2	2	1	3	6	1	2	2.6	55	2	2	2
Transporters_abv@Triflin	4	4	5	5	2	1	1	1	6	3	2	1	2	2	2	2	2	2	5	3	3	6	1	2	2.8	58	2	1	2
Transporters_abv@Adiponectin	6	0	0	0	2	0	0	0	0	2	0	0	0	0	0	0	0	1	1	0	0	6	0	0	0.6	12	1	0	0
Transporters_abv@Gasdermin	1	2	3	0	4	1	0	0	6	4	1	1	1	1	1	1	1	1	0	0	0	6	0	1	1.4	29	1	1	1
Transporters_abv@T7SS	2	3	1	3	4	1	0	0	3	6	0	0	0	0	1	1	1	1	0	0	2	6	0	1	1.4	29	1	0	0.5
Transporters_abv@UbiA	0	0	0	0	2	0	0	6	0	0	0	0	0	0	1	0	1	1	0	1	6	6	0	0	0.9	18	1	0	0
Transporters_abv@CALHM-c	0	0	0	0	0	0	4	0	0	0	5	1	0	0	0	0	0	0	0	0	0	5	0	0	0.5	10	5	0	0
Transporters_abv@CEPT1	5	4	5	3	5	5	4	5	5	5	5	4	5	5	5	5	5	5	4	5	4	5	3	5	4.7	98	5	4	5
Transporters_abv@PbrBC	3	5	4	3	4	4	4	3	5	3	4	4	4	4	4	5	4	4	2	2	4	5	2	4	3.8	79	5	4	4
Transporters_abv@YidH	5	3	4	4	3	3	2	5	5	4	4	3	4	3	3	4	5	5	3	1	2	5	1	4	3.6	75	5	3	4
Transporters_abv@ClC	3	3	5	4	5	4	3	3	4	3	4	4	4	4	4	4	4	3	4	2	3	5	2	4	3.7	77	4	3	4
Transporters_abv@Stomatin	5	5	5	5	5	5	4	4	5	5	4	4	4	4	4	4	4	4	5	2	4	5	2	4	4.3	91	4	4	4
Transporters_abv@E-Syt	4	3	3	4	5	2	3	3	3	3	3	3	3	3	3	3	3	3	4	3	3	5	2	3	3.2	67	3	3	3
Transporters_abv@GIC	3	2	2	2	3	2	1	2	2	2	3	3	3	3	2	2	2	1	3	2	5	5	1	2	2.4	50	3	1	2.5
Transporters_abv@GPH	5	2	3	1	2	3	2	2	5	2	2	2	2	2	3	2	2	2	4	0	2	5	0	2	2.4	50	3	2	2
Transporters_abv@HSP90/CDC37	2	2	2	2	2	3	3	4	2	2	3	3	3	3	3	3	3	2	2	5	4	5	2	3	2.8	58	3	2	3
Transporters_abv@ICP	1	4	4	1	2	0	0	0	5	1	1	1	1	1	3	3	3	3	4	0	0	5	0	1	1.8	38	3	1	2
Transporters_abv@IIR	5	2	3	2	3	3	2	3	3	3	3	3	3	3	3	3	3	3	2	2	3	5	2	3	2.9	60	3	3	3
Transporters_abv@KDELR	4	3	3	3	3	2	3	3	3	3	3	3	3	3	3	3	3	3	3	1	5	5	1	3	3	63	3	3	3
Transporters_abv@NCPE	5	4	3	3	4	2	1	0	2	5	3	3	3	3	2	2	2	2	1	3	0	5	0	3	2.5	53	3	2	2.5
Transporters_abv@PIMP1	3	5	4	4	4	1	0	0	4	2	2	2	2	2	3	2	2	3	1	0	0	5	0	2	2.2	46	3	2	2
Transporters_abv@TRAM/LAG	4	5	3	3	5	3	3	4	3	3	3	3	3	3	3	3	3	3	3	4	4	5	3	3	3.4	71	3	3	3
Transporters_abv@AEC	3	2	2	1	3	1	1	5	2	3	2	2	2	2	2	2	2	2	1	4	4	5	1	2	2.3	48	2	2	2
Transporters_abv@ArAE	5	4	2	2	3	3	1	4	2	2	2	2	2	2	2	2	2	2	3	2	4	5	1	2	2.5	53	2	2	2
Transporters_abv@Bestrophin	2	1	2	2	1	2	1	5	2	1	2	2	2	2	2	2	2	2	2	0	5	5	0	2	2	42	2	2	2
Transporters_abv@CarAT	4	3	2	2	2	2	1	4	2	2	2	2	2	2	2	2	2	2	2	3	5	5	1	2	2.4	50	2	2	2
Transporters_abv@KChAP	5	2	1	1	2	2	2	1	2	2	2	1	2	2	2	2	2	2	2	2	1	5	1	2	1.9	40	2	1	2
Transporters_abv@MACPF	3	2	2	4	4	5	1	2	3	2	2	2	2	2	2	2	2	2	3	1	4	5	1	2	2.5	52	2	2	2
Transporters_abv@MscS	2	4	2	2	2	2	2	3	2	2	2	2	2	2	2	2	2	2	5	0	3	5	0	2	2.2	47	2	2	2
Transporters_abv@T6SS	2	2	3	3	3	5	2	2	4	3	2	2	2	2	2	1	2	1	4	4	2	5	1	2	2.5	53	2	1	2
Transporters_abv@CCT	0	1	1	1	2	2	0	0	1	5	0	0	0	0	0	1	0	0	1	1	1	5	0	1	0.8	17	1	0	0
Transporters_abv@LACC	5	1	1	1	2	1	0	0	1	2	1	1	1	1	1	1	1	1	1	1	0	5	0	1	1.1	24	1	1	1
Transporters_abv@CopB	0	5	1	2	1	1	0	0	1	2	0	0	0	0	0	0	0	0	3	0	0	5	0	0	0.8	16	0	0	0
Transporters_abv@ARRB	2	1	0	0	1	2	1	1	2	1	2	4	3	3	2	3	2	2	3	0	3	4	0	2	1.8	38	4	2	2.5
Transporters_abv@Eve1	0	3	1	3	2	1	0	1	4	3	4	4	4	4	3	3	3	2	1	0	0	4	0	3	2.2	46	4	2	3.5
Transporters_abv@TMEM218	2	2	4	1	2	2	3	1	4	4	4	4	4	4	3	3	3	3	2	2	1	4	1	3	2.8	58	4	3	3.5
Transporters_abv@TZT	2	3	3	3	3	3	2	2	3	3	3	4	3	3	3	3	3	3	3	1	2	4	1	3	2.8	58	4	3	3
Transporters_abv@14-3-3	4	3	3	3	3	3	3	2	3	3	3	2	3	3	3	3	3	3	3	2	2	4	2	3	2.9	60	3	2	3
Transporters_abv@ATP-E	3	3	3	3	3	3	3	2	2	4	3	3	3	3	3	3	3	3	3	3	2	4	2	3	2.9	61	3	3	3
Transporters_abv@CaTA	2	3	3	3	2	4	3	2	3	2	2	2	2	2	3	2	3	2	2	1	2	4	1	2	2.4	50	3	2	2
Transporters_abv@HCV-P7	3	4	2	3	3	2	1	3	2	3	3	3	3	3	2	3	2	2	3	3	3	4	1	3	2.7	56	3	2	3
Transporters_abv@PGRMC2	3	3	4	3	3	3	2	3	4	3	3	3	2	3	3	3	3	3	4	1	3	4	1	3	3	62	3	2	3
Transporters_abv@RAI	3	4	3	2	4	1	1	3	1	3	1	1	1	1	2	3	1	2	3	0	3	4	0	2	2	43	3	1	1
Transporters_abv@Yip	4	3	2	3	3	3	3	4	3	3	3	3	3	3	3	3	3	3	3	4	4	4	2	3	3.1	66	3	3	3
Transporters_abv@CPA2	4	3	2	2	2	2	0	4	2	2	1	1	1	1	2	2	2	2	3	1	4	4	0	2	2	43	2	1	1.5
Transporters_abv@DUF1275	3	2	2	4	4	2	0	2	3	4	2	2	2	2	2	2	2	2	4	0	1	4	0	2	2.2	47	2	2	2
Transporters_abv@Dystrophin	3	2	2	2	2	3	3	3	2	2	2	2	2	2	2	2	2	2	4	2	2	4	2	2	2.3	48	2	2	2
Transporters_abv@ICE2	2	3	2	2	4	2	1	2	2	2	2	2	2	2	2	2	2	2	3	2	3	4	1	2	2.2	46	2	2	2
Transporters_abv@M6PR	3	4	2	2	2	3	1	4	2	3	1	1	1	1	2	2	2	2	2	1	3	4	1	2	2.1	44	2	1	1.5
Transporters_abv@NGR	3	2	3	2	1	1	0	3	4	2	2	1	1	1	2	2	2	2	0	2	4	4	0	2	1.9	40	2	1	2
Transporters_abv@NOMO	0	3	1	1	0	0	1	0	4	1	2	2	2	2	1	2	1	0	0	1	0	4	0	1	1.1	24	2	0	2
Transporters_abv@Pex11	1	0	1	2	1	2	2	2	2	2	1	1	1	2	2	1	1	2	4	0	2	4	0	2	1.5	32	2	1	1
Transporters_abv@B-NPC	0	4	1	2	2	1	0	2	3	2	0	0	0	0	0	1	0	0	0	1	1	4	0	1	1	20	1	0	0
Transporters_abv@CA9	1	4	2	2	1	3	0	0	3	1	1	1	1	1	1	1	1	1	2	0	0	4	0	1	1.3	27	1	1	1
Transporters_abv@FNT	1	1	2	1	0	0	0	1	4	0	1	1	1	1	1	1	1	1	3	1	1	4	0	1	1.1	23	1	1	1
Transporters_abv@Nramp	4	2	1	1	1	2	2	2	2	2	1	1	1	1	1	1	1	1	1	3	2	4	1	1	1.6	33	1	1	1
Transporters_abv@CHR	0	1	0	1	3	3	0	2	0	4	0	0	0	0	0	0	0	0	2	0	3	4	0	0	0.9	19	0	0	0
Transporters_abv@PiT	1	4	2	2	3	2	0	0	2	3	0	0	0	0	0	0	0	0	1	1	0	4	0	0	1	21	0	0	0
Transporters_abv@PTX	0	4	0	1	0	0	0	0	0	0	0	0	0	0	0	0	0	0	0	0	0	4	0	0	0.2	5	0	0	0
Transporters_abv@AGPAT3	2	2	3	2	1	3	2	1	3	2	3	3	3	3	3	3	3	3	3	2	1	3	1	3	2.4	51	3	3	3
Transporters_abv@FixABCX	3	2	3	3	3	3	3	3	3	3	3	3	3	3	3	2	3	3	3	3	3	3	2	3	2.9	61	3	2	3
Transporters_abv@MPP	2	2	3	2	1	3	2	2	2	3	3	2	3	2	2	3	3	3	2	3	3	3	1	2	2.4	51	3	2	3
Transporters_abv@Na-NDH	1	1	1	1	0	0	0	1	0	1	1	2	1	2	3	2	2	1	0	1	2	3	0	1	1.1	23	3	1	2
Transporters_abv@PbrT	3	3	2	2	2	2	2	2	3	2	3	2	2	2	1	2	1	1	3	2	3	3	1	2	2.1	45	3	1	2
Transporters_abv@Pho1	2	2	2	3	3	2	2	2	2	2	2	2	2	2	1	1	3	3	2	2	2	3	1	2	2.1	44	3	1	2
Transporters_abv@PxMP4	3	1	2	3	2	2	3	3	3	3	3	3	3	3	3	2	3	3	2	0	3	3	0	3	2.5	53	3	2	3
Transporters_abv@Tpx1	2	2	3	2	2	3	1	2	3	2	3	3	3	3	3	3	3	3	3	3	2	3	1	3	2.6	54	3	3	3
Transporters_abv@V-PPP	3	2	3	2	2	2	2	1	3	2	3	3	3	3	3	3	3	3	3	3	2	3	1	3	2.6	54	3	3	3
Transporters_abv@AE	2	2	3	1	2	2	1	1	3	2	2	1	1	2	2	2	2	2	2	1	1	3	1	2	1.8	37	2	1	2
Transporters_abv@CAAX_Protease	2	2	2	2	2	2	2	3	2	2	2	2	2	2	2	2	2	2	2	2	2	3	2	2	2	43	2	2	2
Transporters_abv@CysZ	3	2	2	1	2	2	1	3	2	2	2	2	2	2	2	2	2	2	2	3	3	3	1	2	2.1	44	2	2	2
Transporters_abv@EMP70	2	1	2	3	2	2	3	2	2	2	2	2	2	2	2	2	2	2	2	3	1	3	1	2	2	43	2	2	2
Transporters_abv@Fks1	1	1	1	1	1	3	1	2	2	3	1	1	1	1	2	1	2	2	2	3	2	3	1	1	1.6	34	2	1	1
Transporters_abv@Gc-EFG	2	0	3	0	1	2	0	1	1	0	0	0	0	0	1	0	1	2	1	0	1	3	0	1	0.8	16	2	0	0
Transporters_abv@Golgin	2	2	2	2	2	2	2	1	2	2	2	2	2	2	2	2	2	2	3	1	1	3	1	2	1.9	40	2	2	2
Transporters_abv@IMPC	2	2	2	2	3	2	1	2	2	2	2	2	2	2	2	2	2	2	2	3	2	3	1	2	2	43	2	2	2
Transporters_abv@Innexin	2	1	1	2	0	2	1	0	1	1	2	2	2	2	1	1	1	1	2	1	3	3	0	1	1.4	29	2	1	1.5
Transporters_abv@LPT	3	2	2	2	2	1	2	3	3	2	2	2	2	2	1	1	2	1	3	1	3	3	1	2	2	42	2	1	2
Transporters_abv@MARCH	3	2	1	1	2	2	2	2	2	2	1	2	1	2	2	2	2	2	2	0	1	3	0	2	1.7	36	2	1	2
Transporters_abv@Mcp1	2	1	2	2	2	3	2	2	2	2	2	2	2	2	2	2	2	2	2	2	2	3	1	2	2	42	2	2	2
Transporters_abv@MipA	2	3	2	2	1	2	1	1	3	2	2	2	2	2	1	2	1	1	3	2	1	3	1	2	1.8	38	2	1	2
Transporters_abv@MMM	3	3	2	3	3	3	2	3	2	3	2	2	2	2	2	2	2	2	3	3	2	3	2	2	2.4	51	2	2	2
Transporters_abv@MPC	3	2	2	2	2	2	1	2	2	3	2	2	2	2	2	2	2	2	2	3	2	3	1	2	2.1	44	2	2	2
Transporters_abv@N-MHS	3	3	2	2	2	2	2	2	1	3	2	2	2	2	2	1	2	2	3	2	3	3	1	2	2.1	45	2	1	2
Transporters_abv@STRA6	2	2	2	2	3	2	2	2	2	2	2	2	2	2	2	2	2	2	2	1	2	3	1	2	2	42	2	2	2
Transporters_abv@VIT	1	2	1	1	0	3	1	1	1	3	2	2	2	2	2	2	2	2	2	1	1	3	0	2	1.6	34	2	2	2
Transporters_abv@VPC	3	2	2	2	2	1	2	3	2	2	2	2	2	2	2	2	2	2	2	0	2	3	0	2	2	41	2	2	2
Transporters_abv@YOP1	2	2	2	2	2	2	2	3	2	2	2	2	2	2	2	2	2	2	2	1	3	3	1	2	2	43	2	2	2
Transporters_abv@AT-1	1	3	1	3	2	0	0	1	1	1	0	1	0	0	0	0	0	1	1	0	2	3	0	1	0.9	18	1	0	0
Transporters_abv@Atg15	2	1	1	1	1	1	1	3	1	1	1	1	1	1	1	1	1	1	1	1	3	3	1	1	1.2	26	1	1	1
Transporters_abv@CDC50	1	2	1	1	1	1	1	0	1	1	1	1	1	1	1	1	1	1	1	3	2	3	0	1	1.1	24	1	1	1
Transporters_abv@CPE	0	1	0	3	3	0	0	0	0	1	0	0	0	0	1	1	1	0	1	0	0	3	0	0	0.6	12	1	0	0
Transporters_abv@ENaC	2	2	0	1	1	1	0	3	0	2	1	1	1	1	0	1	1	0	1	0	2	3	0	1	1	21	1	0	1
Transporters_abv@Fpn	1	2	1	1	2	1	0	0	3	2	1	1	1	1	1	1	1	1	2	0	1	3	0	1	1.1	24	1	1	1
Transporters_abv@IftA	1	0	0	0	1	0	2	2	0	1	1	1	1	1	1	1	1	1	1	0	3	3	0	1	0.9	19	1	1	1
Transporters_abv@IVSP	1	1	0	1	1	1	1	2	1	1	0	0	0	0	0	1	1	1	2	1	3	3	0	1	0.9	19	1	0	0
Transporters_abv@KUP	1	0	2	1	1	1	0	0	2	2	1	1	1	1	1	1	1	1	1	0	3	3	0	1	1	22	1	1	1
Transporters_abv@Latrotoxin	0	3	1	0	2	0	0	0	0	0	0	0	0	0	1	1	0	1	1	1	0	3	0	0	0.5	11	1	0	0
Transporters_abv@MLKL	3	1	1	1	1	1	1	2	1	1	1	1	1	1	1	1	1	1	1	1	2	3	1	1	1.2	25	1	1	1
Transporters_abv@Nicalin	0	2	1	3	1	1	0	1	0	1	0	0	0	0	1	1	0	0	0	0	1	3	0	0	0.6	13	1	0	0
Transporters_abv@PTEX	3	1	1	1	1	2	1	3	2	1	1	1	1	1	1	1	1	1	2	0	2	3	0	1	1.3	28	1	1	1
Transporters_abv@SND	1	1	1	1	1	1	1	1	1	1	1	1	1	1	1	1	1	1	1	3	1	3	1	1	1.1	23	1	1	1
Transporters_abv@TMPRSS3	2	0	0	3	0	2	0	0	1	0	1	1	1	1	1	1	1	1	0	0	0	3	0	1	0.8	16	1	1	1
Transporters_abv@TSPO	1	1	1	2	1	1	1	3	1	1	1	1	1	1	1	1	1	1	1	0	2	3	0	1	1.1	24	1	1	1
Transporters_abv@TYR	2	3	1	2	2	1	1	0	3	1	0	0	0	0	0	1	0	0	2	0	3	3	0	1	1	22	1	0	0
Transporters_abv@Vezatin	3	1	1	1	1	1	1	0	1	1	1	1	1	1	1	1	1	1	1	0	0	3	0	1	1	20	1	1	1
Transporters_abv@YedE/YeeE	2	1	3	1	2	2	0	2	1	2	0	1	1	1	0	1	1	1	2	0	3	3	0	1	1.3	27	1	0	1
Transporters_abv@Atg9	2	1	2	2	1	1	1	1	2	2	1	1	2	2	2	2	1	2	2	2	1	2	1	2	1.6	33	2	1	2
Transporters_abv@Calnexin	2	2	2	2	2	2	2	2	2	2	2	2	2	2	2	2	2	2	2	2	2	2	2	2	2	42	2	2	2
Transporters_abv@CCC	1	1	2	0	1	0	1	0	1	1	1	1	1	1	1	2	1	2	0	1	0	2	0	1	0.9	19	2	1	1
Transporters_abv@CCGP	2	2	2	2	2	2	1	2	2	2	2	2	2	2	2	2	2	1	2	2	2	2	1	2	1.9	40	2	1	2
Transporters_abv@Flower	1	1	1	1	1	1	1	0	1	1	1	1	1	1	2	1	1	1	1	1	0	2	0	1	1	20	2	1	1
Transporters_abv@GET	2	2	2	2	2	2	1	2	2	2	2	2	2	2	2	2	2	2	1	0	2	2	0	2	1.8	38	2	2	2
Transporters_abv@HMPV-Viroporin	2	2	1	1	1	1	1	0	2	2	2	2	2	2	1	2	2	1	1	0	1	2	0	1	1.4	29	2	1	2
Transporters_abv@JP	0	0	1	0	0	0	0	0	1	0	2	1	1	1	1	1	1	1	1	0	0	2	0	1	0.6	12	2	1	1
Transporters_abv@KPSH	0	0	0	0	0	1	0	0	0	0	1	1	1	1	1	2	0	0	0	0	0	2	0	0	0.4	8	2	0	1
Transporters_abv@L-B12T	2	2	2	2	2	2	2	0	2	2	2	2	2	2	2	2	2	2	2	0	0	2	0	2	1.7	36	2	2	2
Transporters_abv@MCU	2	2	2	2	2	2	1	2	2	2	2	2	2	2	2	2	2	2	2	1	2	2	1	2	1.9	40	2	2	2
Transporters_abv@MICOS-C	2	2	2	2	2	2	1	2	2	2	2	2	2	2	2	2	2	2	1	2	2	2	1	2	1.9	40	2	2	2
Transporters_abv@MLM-CR	2	2	2	2	2	2	2	1	2	2	2	2	2	2	2	2	2	2	2	2	1	2	1	2	1.9	40	2	2	2
Transporters_abv@MMgT	2	2	1	1	1	2	2	2	1	2	2	2	2	2	2	1	2	1	1	0	1	2	0	2	1.5	32	2	1	2
Transporters_abv@MurG	1	1	1	1	1	1	1	1	1	1	1	2	1	1	1	1	1	0	1	1	1	2	0	1	1	21	2	0	1
Transporters_abv@R-FAST	2	1	1	1	0	0	0	0	1	1	2	0	1	1	0	0	0	0	1	0	0	2	0	0	0.6	12	2	0	0
Transporters_abv@RdgB	2	2	2	1	2	2	2	1	2	2	2	2	2	2	2	2	2	2	2	1	0	2	0	2	1.8	37	2	2	2
Transporters_abv@Sheddase	2	2	1	1	1	1	1	2	1	1	1	1	1	1	1	1	1	2	1	0	1	2	0	1	1.1	24	2	1	1
Transporters_abv@YidC/Alb3/Oxa1	2	1	2	1	2	1	1	2	2	1	2	2	2	2	2	2	2	2	1	2	2	2	1	2	1.7	36	2	2	2
Transporters_abv@AIG1	1	1	1	0	1	1	0	2	1	1	1	1	1	1	1	1	1	1	1	0	1	2	0	1	0.9	19	1	1	1
Transporters_abv@Atlastin	1	1	1	1	1	2	1	1	1	1	1	1	1	1	1	1	1	1	1	1	1	2	1	1	1	22	1	1	1
Transporters_abv@ATP6AP1	1	1	1	2	1	2	1	1	1	1	1	1	1	1	0	1	1	1	1	0	1	2	0	1	1	21	1	0	1
Transporters_abv@BASS	0	1	1	1	1	0	0	0	2	1	1	1	1	1	1	1	1	1	1	2	0	2	0	1	0.9	18	1	1	1
Transporters_abv@CNNM	1	1	1	1	1	1	2	2	1	1	1	0	1	1	1	1	1	1	1	1	2	2	0	1	1.1	23	1	0	1
Transporters_abv@CoV-DMPC	2	1	0	1	0	0	0	0	0	0	0	0	0	0	1	0	1	1	0	0	1	2	0	0	0.4	8	1	0	0
Transporters_abv@DASS	0	1	0	0	1	1	1	1	1	0	0	1	1	0	1	0	0	0	0	2	1	2	0	1	0.6	12	1	0	0
Transporters_abv@DNA-T	1	2	1	1	1	1	1	1	1	1	1	1	1	1	1	1	1	1	1	2	1	2	1	1	1.1	23	1	1	1
Transporters_abv@Erv14	1	1	1	1	1	1	0	1	1	1	1	1	1	1	1	1	1	1	1	2	1	2	0	1	1	21	1	1	1
Transporters_abv@F-Kch	1	1	1	1	1	1	1	1	1	1	1	1	1	1	1	1	1	1	1	2	1	2	1	1	1	22	1	1	1
Transporters_abv@FAX	1	2	1	1	2	1	0	1	1	1	1	1	1	1	1	1	1	1	1	1	2	2	0	1	1.1	23	1	1	1
Transporters_abv@FeoB	1	2	1	2	1	2	1	0	0	1	1	1	1	1	1	0	1	1	2	2	1	2	0	1	1.1	23	1	0	1
Transporters_abv@Fluc	1	0	2	1	1	1	0	1	2	1	1	1	1	1	1	1	1	1	1	2	1	2	0	1	1	22	1	1	1
Transporters_abv@GILP	2	2	1	1	0	1	0	0	1	0	1	1	1	1	1	1	1	1	0	0	0	2	0	1	0.8	16	1	1	1
Transporters_abv@LetM1	1	0	1	1	1	2	1	2	1	1	1	1	1	1	1	1	1	1	2	2	2	2	0	1	1.2	25	1	1	1
Transporters_abv@Lunapark	1	1	1	1	2	1	1	1	1	1	1	1	1	1	1	1	1	1	1	1	0	2	0	1	1	21	1	1	1
Transporters_abv@M50-P	1	2	1	1	1	1	1	1	2	1	1	1	1	1	1	1	1	1	1	1	1	2	1	1	1.1	23	1	1	1
Transporters_abv@MagT1	1	1	1	1	1	1	1	1	1	1	1	1	1	1	1	1	1	1	1	2	1	2	1	1	1	22	1	1	1
Transporters_abv@NiCoT	2	1	1	1	1	1	0	1	1	1	1	1	1	1	1	1	1	1	1	0	1	2	0	1	1	20	1	1	1
Transporters_abv@Om14	2	1	1	1	1	1	1	0	1	1	1	1	1	1	1	1	1	1	1	1	0	2	0	1	1	20	1	1	1
Transporters_abv@P-ABP-R	0	0	0	0	0	0	0	0	2	0	0	0	0	0	1	1	1	1	1	0	0	2	0	0	0.3	7	1	0	0.5
Transporters_abv@P24CP	1	1	1	1	1	1	1	0	1	1	1	1	1	1	1	1	1	1	2	0	1	2	0	1	1	20	1	1	1
Transporters_abv@PPE	0	0	0	0	0	0	0	0	2	0	1	1	1	1	1	0	0	0	0	0	0	2	0	0	0.3	7	1	0	1
Transporters_abv@PRM1	2	1	1	1	2	1	1	1	1	1	1	1	1	1	1	1	1	1	1	1	1	2	1	1	1.1	23	1	1	1
Transporters_abv@Reticulon	1	1	1	1	1	1	1	0	1	1	1	1	1	1	1	1	1	1	1	2	0	2	0	1	1	20	1	1	1
Transporters_abv@Rim21/PalH	1	1	1	1	1	1	1	0	1	1	1	1	1	1	1	1	1	1	1	2	0	2	0	1	1	20	1	1	1
Transporters_abv@S1R	1	1	1	1	1	0	1	1	1	1	1	1	1	1	1	1	1	1	1	1	2	2	0	1	1	21	1	1	1
Transporters_abv@Scramblase	2	0	1	0	0	1	0	0	1	0	0	0	0	0	1	1	1	0	1	1	1	2	0	0	0.5	11	1	0	0
Transporters_abv@SIAH1	1	1	1	0	1	1	0	2	1	1	1	1	1	1	1	1	1	1	1	0	1	2	0	1	0.9	19	1	1	1
Transporters_abv@SpmT	0	1	1	1	1	2	0	0	1	1	1	1	1	1	1	1	1	1	0	0	1	2	0	1	0.8	17	1	1	1
Transporters_abv@TMEM205	1	1	2	0	2	1	0	1	2	1	1	1	1	1	1	1	1	1	1	1	1	2	0	1	1	22	1	1	1
Transporters_abv@TMEM208	2	1	1	1	1	1	0	1	1	1	1	1	1	1	1	1	1	1	1	0	0	2	0	1	0.9	19	1	1	1
Transporters_abv@TMPIT1	2	2	1	1	1	1	0	1	1	1	1	1	1	1	1	1	1	1	2	0	1	2	0	1	1	22	1	1	1
Transporters_abv@TonB/TolA	1	1	1	1	2	0	0	0	1	1	1	1	1	1	1	1	1	0	1	0	2	2	0	1	0.9	18	1	0	1
Transporters_abv@Transthyretin	2	1	1	1	1	1	0	0	1	1	1	0	1	1	1	1	1	1	1	0	0	2	0	1	0.8	17	1	0	1
Transporters_abv@UPS	1	2	1	1	1	1	1	1	1	1	1	1	1	1	1	1	1	1	1	1	1	2	1	1	1	22	1	1	1
Transporters_abv@AT-2	2	0	0	0	1	0	0	0	0	0	0	0	0	0	0	0	0	0	0	2	0	2	0	0	0.2	5	0	0	0
Transporters_abv@CBP	0	2	0	0	0	0	0	1	0	2	0	0	0	0	0	0	0	0	1	0	0	2	0	0	0.3	6	0	0	0
Transporters_abv@DAACS	0	2	0	1	0	1	0	0	0	1	0	0	0	0	0	0	0	0	0	0	0	2	0	0	0.2	5	0	0	0
Transporters_abv@Eut	1	2	0	0	0	0	0	0	0	1	0	0	0	0	0	0	0	0	0	0	1	2	0	0	0.2	5	0	0	0
Transporters_abv@FeT	1	0	0	1	0	0	2	0	0	0	0	0	0	0	0	0	0	0	0	1	0	2	0	0	0.2	5	0	0	0
Transporters_abv@Fru	0	2	0	0	0	0	0	0	0	0	0	0	0	0	0	0	0	0	0	0	0	2	0	0	0.1	2	0	0	0
Transporters_abv@Globin	0	1	0	1	1	0	0	0	0	1	0	0	0	0	0	0	0	0	0	2	0	2	0	0	0.3	6	0	0	0
Transporters_abv@HBL	2	0	0	0	0	0	0	0	0	0	0	0	0	0	0	0	0	0	0	0	0	2	0	0	0.1	2	0	0	0
Transporters_abv@ITC-A	2	0	0	0	0	0	0	0	0	0	0	0	0	0	0	0	0	0	0	0	0	2	0	0	0.1	2	0	0	0
Transporters_abv@LrgB/CidB	1	2	1	2	2	1	0	0	1	2	0	0	0	0	0	0	0	0	0	0	0	2	0	0	0.6	12	0	0	0
Transporters_abv@Mia3	2	0	1	0	0	0	0	0	1	1	0	0	0	0	0	0	0	0	1	0	0	2	0	0	0.3	6	0	0	0
Transporters_abv@NSS	0	2	1	2	1	1	0	0	1	0	0	0	0	0	0	0	0	0	0	0	0	2	0	0	0.4	8	0	0	0
Transporters_abv@OMA1	2	1	1	1	1	1	1	2	1	1	0	0	0	0	0	0	0	0	1	1	2	2	0	1	0.8	16	0	0	0
Transporters_abv@PAAP	0	0	2	0	1	0	0	0	0	0	0	0	0	0	0	0	0	0	0	0	2	2	0	0	0.2	5	0	0	0
Transporters_abv@Pleurotolysin	0	1	0	0	0	2	0	0	0	0	0	0	0	0	0	0	0	0	0	0	0	2	0	0	0.1	3	0	0	0
Transporters_abv@Stonustoxin	0	1	0	0	2	0	0	0	0	1	0	0	0	0	0	0	0	0	0	0	0	2	0	0	0.2	4	0	0	0
Transporters_abv@YbhQ	1	1	0	0	1	0	0	0	1	2	0	0	0	0	0	0	0	0	1	0	0	2	0	0	0.3	7	0	0	0
Transporters_abv@AAGAB	0	0	0	0	0	0	0	0	0	0	0	0	0	0	1	1	1	0	1	0	0	1	0	0	0.2	4	1	0	0
Transporters_abv@ACR3	1	1	1	0	1	1	0	0	1	1	1	1	1	1	1	1	1	1	1	1	1	1	0	1	0.9	18	1	1	1
Transporters_abv@Annexin	0	0	0	0	1	0	0	0	0	1	1	1	1	1	0	0	0	0	0	0	0	1	0	0	0.3	6	1	0	0.5
Transporters_abv@ANT	1	1	1	1	1	1	1	1	1	1	1	1	1	1	1	1	1	1	1	1	1	1	1	1	1	21	1	1	1
Transporters_abv@AuxB	0	0	0	0	0	0	0	0	0	0	0	0	0	0	0	0	1	0	0	0	0	1	0	0	0	1	1	0	0
Transporters_abv@CaCA2	1	1	1	1	1	1	1	1	1	1	1	1	1	1	1	1	1	1	1	1	1	1	1	1	1	21	1	1	1
Transporters_abv@CD20	0	0	0	0	0	0	0	0	0	0	1	0	0	0	0	0	0	0	0	0	0	1	0	0	0	1	1	0	0
Transporters_abv@Clptm1	1	1	1	1	1	1	1	1	1	1	1	1	1	1	1	1	1	1	1	0	1	1	0	1	1	20	1	1	1
Transporters_abv@CNT	0	1	1	1	1	1	0	1	1	1	1	1	1	1	1	1	1	1	1	0	1	1	0	1	0.9	18	1	1	1
Transporters_abv@Cox15	1	1	1	1	1	1	1	1	1	1	1	1	1	1	1	1	1	1	1	1	0	1	0	1	1	20	1	1	1
Transporters_abv@COX20	1	1	1	1	1	1	1	0	1	1	1	1	1	1	1	1	1	1	1	1	0	1	0	1	0.9	19	1	1	1
Transporters_abv@Die2/ALG10	1	1	1	0	1	1	1	1	1	1	1	1	1	1	1	1	1	1	1	1	1	1	0	1	1	20	1	1	1
Transporters_abv@DUF4870	1	0	1	1	1	1	0	1	1	1	1	1	1	1	1	1	1	1	1	0	1	1	0	1	0.9	18	1	1	1
Transporters_abv@DUF747	1	1	1	1	1	1	0	1	1	1	1	1	1	1	1	1	1	1	1	1	1	1	0	1	1	20	1	1	1
Transporters_abv@EMFST	1	1	1	1	1	1	1	1	1	1	1	1	1	1	1	1	1	1	1	1	1	1	1	1	1	21	1	1	1
Transporters_abv@ER/G-TF	1	1	1	1	1	1	1	1	1	1	1	1	1	1	1	1	1	1	1	1	1	1	1	1	1	21	1	1	1
Transporters_abv@Eros	1	1	1	1	1	1	1	1	1	1	1	1	1	1	1	1	1	1	1	1	1	1	1	1	1	21	1	1	1
Transporters_abv@FIT2	1	1	1	1	1	1	1	1	1	1	1	1	1	1	1	1	1	1	1	1	1	1	1	1	1	21	1	1	1
Transporters_abv@Frataxin	1	1	1	1	1	1	1	1	1	1	1	1	1	1	1	1	1	1	1	1	1	1	1	1	1	21	1	1	1
Transporters_abv@GC1qR	1	1	1	1	1	1	1	1	1	1	1	1	1	1	1	1	1	1	1	1	1	1	1	1	1	21	1	1	1
Transporters_abv@GPHN	1	1	1	0	1	1	0	1	1	1	1	1	1	1	1	1	1	1	1	0	1	1	0	1	0.9	18	1	1	1
Transporters_abv@GPHR	1	1	1	1	1	1	1	1	1	1	1	1	1	1	1	1	1	1	1	0	1	1	0	1	1	20	1	1	1
Transporters_abv@GT2	1	1	1	1	1	1	1	0	1	1	1	1	1	1	1	1	1	1	1	1	1	1	0	1	1	20	1	1	1
Transporters_abv@GWT1	1	0	1	1	1	1	1	1	1	1	1	1	1	1	1	1	1	1	1	1	1	1	0	1	1	20	1	1	1
Transporters_abv@HP2-20	1	0	1	1	1	1	1	1	1	1	1	1	1	1	1	1	1	1	1	1	0	1	0	1	0.9	19	1	1	1
Transporters_abv@ICln	0	1	0	1	0	0	0	1	0	0	0	0	0	0	0	0	1	1	0	0	1	1	0	0	0.3	6	1	0	0
Transporters_abv@IRBIT	1	1	1	1	1	1	1	1	1	1	1	1	1	1	1	1	1	1	1	1	1	1	1	1	1	21	1	1	1
Transporters_abv@LIP	1	1	1	1	1	1	1	1	1	1	1	1	1	1	1	1	1	1	1	1	1	1	1	1	1	21	1	1	1
Transporters_abv@MASP	1	1	0	0	0	1	0	1	0	0	0	0	0	0	1	1	1	1	0	1	1	1	0	0	0.5	10	1	0	0.5
Transporters_abv@Mic60	1	1	1	1	1	1	1	1	1	1	1	1	1	1	1	1	1	1	1	1	1	1	1	1	1	21	1	1	1
Transporters_abv@Mid1	1	1	1	1	1	1	1	1	1	1	1	1	1	1	1	1	1	1	1	1	1	1	1	1	1	21	1	1	1
Transporters_abv@NCOA7_	1	1	1	1	1	1	1	1	1	1	1	1	1	1	1	1	1	1	1	1	1	1	1	1	1	21	1	1	1
Transporters_abv@NSCC2	1	1	1	1	1	1	1	1	1	1	1	1	1	1	1	1	1	1	1	1	1	1	1	1	1	21	1	1	1
Transporters_abv@Os-9	1	1	1	1	1	1	1	1	1	1	1	1	1	1	1	1	1	1	1	0	1	1	0	1	1	20	1	1	1
Transporters_abv@P-GAP2	1	1	1	1	1	1	1	1	1	1	1	1	1	1	1	1	1	1	1	1	1	1	1	1	1	21	1	1	1
Transporters_abv@P-GAP3	1	1	1	1	1	1	1	1	1	1	1	1	1	1	1	1	1	1	1	1	1	1	1	1	1	21	1	1	1
Transporters_abv@PAT	1	1	1	1	1	1	1	1	1	1	1	1	1	1	1	1	1	0	1	0	1	1	0	1	0.9	19	1	0	1
Transporters_abv@PF0225	1	1	1	1	1	1	1	1	1	1	1	1	1	1	1	1	1	1	1	1	1	1	1	1	1	21	1	1	1
Transporters_abv@PfVFTS	0	0	0	0	0	0	0	1	0	0	1	0	0	0	0	0	0	0	0	0	0	1	0	0	0.1	2	1	0	0
Transporters_abv@PRA1	0	1	1	1	1	1	0	1	1	1	1	1	1	1	1	1	1	1	1	1	1	1	0	1	0.9	19	1	1	1
Transporters_abv@Presenilin	1	1	1	1	1	1	1	1	1	1	1	1	1	1	1	1	1	1	1	1	1	1	1	1	1	21	1	1	1
Transporters_abv@PRR	0	0	1	1	1	1	0	1	1	1	1	1	1	1	1	1	1	1	1	0	1	1	0	1	0.8	17	1	1	1
Transporters_abv@Rer1	1	1	1	1	1	1	0	1	1	1	1	1	1	1	1	1	1	1	1	1	1	1	0	1	1	20	1	1	1
Transporters_abv@Rictor	1	1	1	1	1	1	1	1	1	1	1	1	1	1	1	1	1	1	1	1	1	1	1	1	1	21	1	1	1
Transporters_abv@RIR-CaC	0	0	0	0	0	0	0	0	0	0	0	0	0	0	1	0	0	0	0	0	0	1	0	0	0	1	1	0	0
Transporters_abv@Romo1	1	1	1	1	1	1	0	1	1	1	1	1	1	1	1	1	1	1	1	1	1	1	0	1	1	20	1	1	1
Transporters_abv@S2R	1	0	1	0	0	1	0	1	1	0	1	1	1	1	1	1	1	1	1	0	1	1	0	1	0.7	15	1	1	1
Transporters_abv@SARAF	1	1	1	1	1	1	1	1	1	1	1	1	1	1	1	1	1	1	1	0	1	1	0	1	1	20	1	1	1
Transporters_abv@SFXN	1	1	1	1	1	1	1	0	1	1	1	1	1	1	1	1	1	1	1	1	0	1	0	1	0.9	19	1	1	1
Transporters_abv@T7_Injectisome	1	1	1	1	1	1	1	1	1	1	1	1	1	1	1	1	1	1	1	1	1	1	1	1	1	21	1	1	1
Transporters_abv@Tetraspanin	1	1	1	1	1	0	1	1	1	1	1	1	1	1	1	1	1	1	0	0	1	1	0	1	0.9	18	1	1	1
Transporters_abv@TMEM110	1	1	1	1	1	1	1	1	1	1	1	1	1	1	1	1	1	1	1	1	1	1	1	1	1	21	1	1	1
Transporters_abv@TMEM126	1	1	1	1	1	1	1	1	1	1	1	1	1	1	1	1	1	1	1	1	0	1	0	1	1	20	1	1	1
Transporters_abv@TMEM170A	1	1	1	1	1	1	0	0	1	1	1	1	1	1	1	1	1	1	0	1	0	1	0	1	0.8	17	1	1	1
Transporters_abv@TMEM199	1	1	1	1	1	1	1	0	1	1	1	1	1	1	1	1	1	1	1	1	0	1	0	1	0.9	19	1	1	1
Transporters_abv@TMEM204	1	1	1	1	1	0	1	1	1	1	1	1	1	1	1	1	1	1	1	0	1	1	0	1	0.9	19	1	1	1
Transporters_abv@TMEM68	1	1	1	1	1	1	1	1	1	1	1	1	1	1	1	1	1	1	1	1	1	1	1	1	1	21	1	1	1
Transporters_abv@TMTC3	1	1	1	1	0	1	1	1	1	0	0	0	0	0	0	1	0	0	0	0	0	1	0	0	0.4	9	1	0	0
Transporters_abv@Tpr1	1	0	1	1	1	1	0	1	1	1	1	1	1	1	1	1	1	1	1	1	1	1	0	1	0.9	19	1	1	1
Transporters_abv@VanZ	1	1	1	1	1	1	1	1	1	1	1	1	1	1	1	1	1	1	1	1	1	1	1	1	1	21	1	1	1
Transporters_abv@VKER	1	1	1	1	1	1	1	1	1	1	1	1	1	1	1	1	1	1	1	1	1	1	1	1	1	21	1	1	1
Transporters_abv@Aegerolysin	1	0	0	0	0	0	0	0	0	0	0	0	0	0	0	0	0	0	0	0	0	1	0	0	0	1	0	0	0
Transporters_abv@Aerolysin	1	0	1	0	0	0	0	0	0	0	0	0	0	0	0	0	0	0	0	0	0	1	0	0	0.1	2	0	0	0
Transporters_abv@APH-WC	1	0	0	1	1	0	0	1	0	1	0	0	0	0	0	0	0	0	0	0	1	1	0	0	0.3	6	0	0	0
Transporters_abv@ArsAB	0	1	1	1	0	0	0	0	0	1	0	0	0	0	0	0	0	0	0	0	1	1	0	0	0.2	5	0	0	0
Transporters_abv@ArsB	0	0	0	0	0	0	0	1	0	0	0	0	0	0	0	0	0	0	1	0	0	1	0	0	0.1	2	0	0	0
Transporters_abv@ATAT	0	0	0	1	0	0	0	0	1	1	0	0	0	0	0	0	0	0	0	0	0	1	0	0	0.1	3	0	0	0
Transporters_abv@beta-Defensin	0	1	1	0	0	1	0	0	0	0	0	0	0	0	0	0	0	0	0	0	0	1	0	0	0.1	3	0	0	0
Transporters_abv@C9MP	0	0	0	0	0	0	0	0	1	0	0	0	0	0	0	0	0	0	0	0	0	1	0	0	0	1	0	0	0
Transporters_abv@Ca_Thelicidin	1	0	0	0	0	0	0	0	0	0	0	0	0	0	0	0	0	0	0	0	0	1	0	0	0	1	0	0	0
Transporters_abv@CadD	0	0	0	0	0	1	0	0	0	1	0	0	0	0	0	0	0	0	0	0	0	1	0	0	0.1	2	0	0	0
Transporters_abv@CagA	0	0	0	0	0	0	1	0	0	0	0	0	0	0	0	0	0	0	0	0	0	1	0	0	0	1	0	0	0
Transporters_abv@Colicin	0	1	0	0	0	0	0	0	0	0	0	0	0	0	0	0	0	0	0	0	0	1	0	0	0	1	0	0	0
Transporters_abv@CopD	0	0	0	0	0	1	0	0	0	0	0	0	0	0	0	0	0	0	0	0	0	1	0	0	0	1	0	0	0
Transporters_abv@CPBP8	0	0	0	0	0	0	0	0	0	1	0	0	0	0	0	0	0	0	0	0	0	1	0	0	0	1	0	0	0
Transporters_abv@CPS-E	0	0	1	1	0	1	0	0	0	0	0	0	0	0	0	0	0	0	0	0	0	1	0	0	0.1	3	0	0	0
Transporters_abv@CTEP	0	0	0	0	0	1	0	1	0	0	0	0	0	0	0	0	0	0	0	0	0	1	0	0	0.1	2	0	0	0
Transporters_abv@Cut	1	0	0	1	1	0	0	1	0	1	0	0	0	0	0	0	0	0	1	0	1	1	0	0	0.3	7	0	0	0
Transporters_abv@Cyrtautoxin	0	1	0	0	0	0	0	0	0	0	0	0	0	0	0	0	0	0	0	0	0	1	0	0	0	1	0	0	0
Transporters_abv@Dispanin	0	0	0	0	0	0	0	0	1	0	0	0	0	0	0	0	0	0	0	0	0	1	0	0	0	1	0	0	0
Transporters_abv@DPA-T	0	1	0	0	0	0	0	0	0	0	0	0	0	0	0	0	0	0	0	0	0	1	0	0	0	1	0	0	0
Transporters_abv@DT	0	1	0	0	1	0	0	0	0	0	0	0	0	0	0	0	0	0	0	0	0	1	0	0	0.1	2	0	0	0
Transporters_abv@DUF2085	0	0	0	0	0	0	0	0	0	1	0	0	0	0	0	0	0	0	0	0	0	1	0	0	0	1	0	0	0
Transporters_abv@DUF2157	0	0	0	0	1	0	0	0	0	0	0	0	0	0	0	0	0	0	0	0	0	1	0	0	0	1	0	0	0
Transporters_abv@DUF475	0	0	0	0	0	0	0	0	0	0	0	0	0	0	0	0	0	0	0	0	1	1	0	0	0	1	0	0	0
Transporters_abv@EI	0	0	0	0	1	0	0	0	0	0	0	0	0	0	0	0	0	0	0	0	0	1	0	0	0	1	0	0	0
Transporters_abv@ER-TJ	0	0	0	0	0	0	0	0	0	0	0	0	0	0	0	0	0	0	0	0	1	1	0	0	0	1	0	0	0
Transporters_abv@Ezrin	0	0	0	0	0	0	0	0	1	0	0	0	0	0	0	0	0	0	0	0	0	1	0	0	0	1	0	0	0
Transporters_abv@GJ-CC	0	1	0	0	0	0	0	0	0	0	0	0	0	0	0	0	0	0	0	0	0	1	0	0	0	1	0	0	0
Transporters_abv@HdeD	0	0	0	0	0	0	0	0	1	0	0	0	0	0	0	0	0	0	0	0	0	1	0	0	0	1	0	0	0
Transporters_abv@HHO	0	1	0	0	0	0	0	0	0	0	0	0	0	0	0	0	0	0	0	0	0	1	0	0	0	1	0	0	0
Transporters_abv@HP1_Holin	0	0	0	0	1	0	0	0	0	0	0	0	0	0	0	0	0	0	0	0	0	1	0	0	0	1	0	0	0
Transporters_abv@IIISP	0	1	0	0	0	0	0	0	0	0	0	0	0	0	0	0	0	0	0	0	0	1	0	0	0	1	0	0	0
Transporters_abv@IncA	0	0	0	0	0	0	0	0	0	1	0	0	0	0	0	0	0	0	0	0	0	1	0	0	0	1	0	0	0
Transporters_abv@INP-SS	1	0	0	0	0	0	0	0	0	0	0	0	0	0	0	0	0	0	0	1	0	1	0	0	0.1	2	0	0	0
Transporters_abv@Lac	0	1	0	0	0	0	0	0	0	0	0	0	0	0	0	0	0	0	0	0	0	1	0	0	0	1	0	0	0
Transporters_abv@LRMP	0	0	0	0	0	0	0	1	0	0	0	0	0	0	0	0	0	0	1	0	1	1	0	0	0.1	3	0	0	0
Transporters_abv@LydD	0	0	0	0	0	0	0	0	0	0	0	0	0	0	0	0	0	0	1	0	0	1	0	0	0	1	0	0	0
Transporters_abv@MgtE	0	0	0	0	0	0	0	1	0	0	0	0	0	0	0	0	0	0	0	0	1	1	0	0	0.1	2	0	0	0
Transporters_abv@MLO	1	1	0	0	1	1	0	1	0	0	0	0	0	0	0	0	0	0	0	1	0	1	0	0	0.3	6	0	0	0
Transporters_abv@Mot/Exb	0	0	0	0	1	0	0	0	0	0	0	0	0	0	0	0	0	0	0	0	0	1	0	0	0	1	0	0	0
Transporters_abv@MprF	0	0	0	0	0	0	0	1	0	0	0	0	0	0	0	0	0	0	0	0	0	1	0	0	0	1	0	0	0
Transporters_abv@MscL	0	1	0	1	0	1	0	0	0	1	0	0	0	0	0	0	0	0	0	0	1	1	0	0	0.2	5	0	0	0
Transporters_abv@MusI	1	0	0	0	0	1	0	0	0	1	0	0	0	0	0	0	0	0	0	0	0	1	0	0	0.1	3	0	0	0
Transporters_abv@OMR	0	0	0	0	0	0	0	0	1	0	0	0	0	0	0	0	0	0	0	0	0	1	0	0	0	1	0	0	0
Transporters_abv@PCT	0	0	0	0	0	0	0	0	1	0	0	0	0	0	0	0	0	0	0	0	0	1	0	0	0	1	0	0	0
Transporters_abv@Penetratin	0	0	0	0	0	0	0	0	0	0	0	0	0	0	0	0	0	0	0	0	1	1	0	0	0	1	0	0	0
Transporters_abv@PMRT1	1	0	1	0	0	0	0	0	0	0	0	0	0	0	0	0	0	0	0	0	0	1	0	0	0.1	2	0	0	0
Transporters_abv@PrsW	0	0	0	0	1	0	0	0	0	0	0	0	0	0	0	0	0	0	0	0	0	1	0	0	0	1	0	0	0
Transporters_abv@PTH	1	1	0	1	1	1	0	1	0	1	0	0	0	0	0	0	0	0	1	0	1	1	0	0	0.4	9	0	0	0
Transporters_abv@RBP	0	1	0	1	0	0	0	0	0	0	0	0	0	0	0	0	0	0	0	0	0	1	0	0	0.1	2	0	0	0
Transporters_abv@SCAMP	0	0	0	0	0	0	0	1	0	0	0	0	0	0	0	0	0	0	0	0	1	1	0	0	0.1	2	0	0	0
Transporters_abv@SigT	0	0	0	0	0	1	0	0	1	0	0	0	0	0	0	0	0	0	0	0	0	1	0	0	0.1	2	0	0	0
Transporters_abv@T9SS	0	1	0	0	0	0	0	0	0	0	0	0	0	0	0	0	0	0	0	0	0	1	0	0	0	1	0	0	0
Transporters_abv@TMEM147	0	0	0	0	0	0	0	1	0	0	0	0	0	0	0	0	0	0	0	0	1	1	0	0	0.1	2	0	0	0
Transporters_abv@TMEM150	0	0	0	0	0	0	0	0	0	0	0	0	0	0	0	0	0	0	0	0	1	1	0	0	0	1	0	0	0
Transporters_abv@TMEM9	0	0	0	0	0	0	0	0	0	0	0	0	0	0	0	0	0	0	0	0	1	1	0	0	0	1	0	0	0
Transporters_abv@TPS-Beta	0	1	0	0	0	0	0	0	0	0	0	0	0	0	0	0	0	0	0	0	0	1	0	0	0	1	0	0	0
Transporters_abv@Tts1	0	0	0	0	0	0	0	0	0	0	0	0	0	0	0	0	0	0	0	1	0	1	0	0	0	1	0	0	0
Transporters_abv@UABP1	0	0	0	0	0	0	0	0	0	0	0	0	0	0	0	0	0	0	1	0	0	1	0	0	0	1	0	0	0
Transporters_abv@UPMP2	0	1	0	1	0	0	0	0	0	0	0	0	0	0	0	0	0	0	0	0	0	1	0	0	0.1	2	0	0	0
Transporters_abv@UUP1	0	0	0	0	0	0	0	0	1	0	0	0	0	0	0	0	0	0	0	0	0	1	0	0	0	1	0	0	0
Transporters_abv@VUT	0	1	0	0	0	0	0	0	0	0	0	0	0	0	0	0	0	0	0	0	0	1	0	0	0	1	0	0	0
Transporters_abv@YeiB	0	0	0	0	0	0	0	0	0	1	0	0	0	0	0	0	0	0	0	0	0	1	0	0	0	1	0	0	0
Transporters_id@1.A.1	14	11	10	10	9	9	7	8	11	11	9	9	8	8	10	12	12	12	9	3	9	14	3	9	9.6	201
Transporters_id@1.A.10	3	2	2	2	3	2	1	2	2	2	3	3	3	3	2	2	2	1	3	2	5	5	1	2	2.4	50
Transporters_id@1.A.101	1	0	1	2	1	2	2	2	2	2	1	1	1	2	2	1	1	2	4	0	2	4	0	2	1.5	32
Transporters_id@1.A.105	3	1	1	1	1	1	1	2	1	1	1	1	1	1	1	1	1	1	1	1	2	3	1	1	1.2	25
Transporters_id@1.A.107	0	1	0	1	1	0	0	0	0	1	0	0	0	0	0	0	0	0	0	2	0	2	0	0	0.3	6
Transporters_id@1.A.11	4	4	3	4	5	3	1	2	4	8	3	3	3	3	3	3	3	3	5	3	2	8	1	3	3.4	72
Transporters_id@1.A.111	1	1	1	1	1	1	0	1	1	1	1	1	1	1	1	1	1	1	1	1	1	1	0	1	1	20
Transporters_id@1.A.112	1	1	1	1	1	1	2	2	1	1	1	0	1	1	1	1	1	1	1	1	2	2	0	1	1.1	23
Transporters_id@1.A.115	104	183	111	107	203	89	25	93	167	214	66	61	66	66	72	71	69	70	142	11	119	214	11	89	100.4	2109
Transporters_id@1.A.119	2	2	1	1	1	1	0	1	1	1	1	1	1	1	1	1	1	1	2	0	1	2	0	1	1	22
Transporters_id@1.A.12	3	4	5	4	4	5	1	12	7	7	2	2	2	2	2	3	3	2	4	1	11	12	1	3	4.1	86
Transporters_id@1.A.120	2	1	0	1	0	0	0	0	0	0	0	0	0	0	1	0	1	1	0	0	1	2	0	0	0.4	8
Transporters_id@1.A.121	1	0	0	1	1	0	0	1	0	1	0	0	0	0	0	0	0	0	0	0	1	1	0	0	0.3	6
Transporters_id@1.A.126	13	5	7	6	5	8	2	4	8	5	8	8	8	8	8	7	7	8	7	3	3	13	2	7	6.6	138
Transporters_id@1.A.129	6	4	3	3	5	3	0	5	3	3	3	3	3	3	2	2	3	1	3	3	6	6	0	3	3.2	67
Transporters_id@1.A.13	6	2	3	2	2	1	1	1	2	3	2	2	2	2	2	2	2	2	1	0	1	6	0	2	2	41
Transporters_id@1.A.130	1	1	0	0	1	1	0	1	0	0	0	0	0	0	0	0	0	0	0	1	0	1	0	0	0.3	6
Transporters_id@1.A.131	4	6	4	5	4	4	4	2	5	4	4	4	4	4	4	4	4	4	4	4	2	6	2	4	4	84
Transporters_id@1.A.14	2	3	3	3	2	4	3	2	3	2	2	2	2	2	3	2	3	2	2	1	2	4	1	2	2.4	50
Transporters_id@1.A.15	1	1	1	1	1	1	1	1	1	1	1	1	1	1	1	1	1	1	1	1	1	1	1	1	1	21
Transporters_id@1.A.16	1	1	2	1	0	0	0	1	4	0	1	1	1	1	1	1	1	1	3	1	1	4	0	1	1.1	23
Transporters_id@1.A.17	9	6	8	7	7	6	5	8	8	6	6	6	6	6	6	6	6	6	7	5	6	9	5	6	6.5	136
Transporters_id@1.A.22	0	1	0	1	0	1	0	0	0	1	0	0	0	0	0	0	0	0	0	0	1	1	0	0	0.2	5
Transporters_id@1.A.23	2	4	2	2	2	2	2	3	2	2	2	2	2	2	2	2	2	2	5	0	3	5	0	2	2.2	47
Transporters_id@1.A.25	2	1	1	2	0	2	1	0	1	1	2	2	2	2	1	1	1	1	2	1	3	3	0	1	1.4	29
Transporters_id@1.A.26	0	0	0	0	0	0	0	1	0	0	0	0	0	0	0	0	0	0	0	0	1	1	0	0	0.1	2
Transporters_id@1.A.3	0	0	0	0	0	0	0	0	0	0	0	0	0	0	1	0	0	0	0	0	0	1	0	0	0	1
Transporters_id@1.A.30	0	0	0	0	1	0	0	0	0	0	0	0	0	0	0	0	0	0	0	0	0	1	0	0	0	1
Transporters_id@1.A.31	0	0	0	0	1	0	0	0	0	1	1	1	1	1	0	0	0	0	0	0	0	1	0	0	0.3	6
Transporters_id@1.A.33	7	8	6	3	9	8	4	4	5	6	6	7	7	7	9	10	6	9	7	9	4	10	3	7	6.7	141
Transporters_id@1.A.34	0	1	0	0	0	0	0	0	0	0	0	0	0	0	0	0	0	0	0	0	0	1	0	0	0	1
Transporters_id@1.A.35	4	6	5	4	4	4	3	4	5	4	5	5	5	5	7	6	5	6	5	5	5	7	3	5	4.9	102
Transporters_id@1.A.37	0	0	0	0	0	0	0	0	0	0	1	0	0	0	0	0	0	0	0	0	0	1	0	0	0	1
Transporters_id@1.A.38	1	1	1	1	1	1	1	1	1	1	1	1	1	1	1	1	1	1	1	0	1	1	0	1	1	20
Transporters_id@1.A.4	14	10	7	13	21	12	7	4	9	10	8	8	9	8	10	7	7	6	6	3	9	21	3	8	9	188
Transporters_id@1.A.43	1	0	2	1	1	1	0	1	2	1	1	1	1	1	1	1	1	1	1	2	1	2	0	1	1	22
Transporters_id@1.A.46	2	1	2	2	1	2	1	5	2	1	2	2	2	2	2	2	2	2	2	0	5	5	0	2	2	42
Transporters_id@1.A.47	0	1	0	1	0	0	0	1	0	0	0	0	0	0	0	0	1	1	0	0	1	1	0	0	0.3	6
Transporters_id@1.A.51	3	2	2	2	2	1	2	3	2	2	2	2	2	2	2	2	2	2	2	0	2	3	0	2	2	41
Transporters_id@1.A.53	3	4	2	3	3	2	1	3	2	3	3	3	3	3	2	3	2	2	3	3	3	4	1	3	2.7	56
Transporters_id@1.A.54	1	1	1	1	1	1	1	1	1	1	1	1	1	1	1	1	1	1	1	1	1	1	1	1	1	21
Transporters_id@1.A.55	1	1	1	1	1	1	1	0	1	1	1	1	1	1	2	1	1	1	1	1	0	2	0	1	1	20
Transporters_id@1.A.56	6	7	4	5	6	5	1	3	4	6	3	3	3	3	3	3	3	3	4	3	2	7	1	3	3.8	80
Transporters_id@1.A.6	2	2	0	1	1	1	0	3	0	2	1	1	1	1	0	1	1	0	1	0	2	3	0	1	1	21
Transporters_id@1.A.67	2	2	1	1	1	2	2	2	1	2	2	2	2	2	2	1	2	1	1	0	1	2	0	2	1.5	32
Transporters_id@1.A.7	2	9	2	7	12	4	0	4	1	8	1	1	1	1	2	1	3	2	15	0	4	15	0	2	3.8	80
Transporters_id@1.A.76	1	1	1	1	1	1	1	1	1	1	1	1	1	1	1	1	1	1	1	2	1	2	1	1	1	22
Transporters_id@1.A.77	2	2	2	2	2	2	1	2	2	2	2	2	2	2	2	2	2	2	2	1	2	2	1	2	1.9	40
Transporters_id@1.A.8	24	6	12	10	7	7	4	2	12	4	6	5	6	6	7	7	7	7	13	5	5	24	2	7	7.7	162
Transporters_id@1.A.81	5	1	1	1	2	1	0	0	1	2	1	1	1	1	1	1	1	1	1	1	0	5	0	1	1.1	24
Transporters_id@1.A.84	0	0	0	0	0	0	4	0	0	0	5	1	0	0	0	0	0	0	0	0	0	5	0	0	0.5	10
Transporters_id@1.A.87	4	7	1	1	14	10	0	15	2	4	3	2	2	3	2	4	3	4	5	1	9	15	0	3	4.6	96
Transporters_id@1.A.88	1	1	1	1	1	1	1	1	1	1	1	1	1	1	1	1	1	1	1	2	1	2	1	1	1	22
Transporters_id@1.A.9	1	2	2	2	1	1	1	13	2	3	2	2	2	2	1	1	3	2	3	7	4	13	1	2	2.7	57
Transporters_id@1.A.90	2	2	1	1	1	1	1	0	2	2	2	2	2	2	1	2	2	1	1	0	1	2	0	1	1.4	29
Transporters_id@1.B.12	1	3	1	3	2	0	0	1	1	1	0	1	0	0	0	0	0	1	1	0	2	3	0	1	0.9	18
Transporters_id@1.B.14	0	0	0	0	0	0	0	0	1	0	0	0	0	0	0	0	0	0	0	0	0	1	0	0	0	1
Transporters_id@1.B.33	6	9	6	6	9	5	5	4	6	7	6	6	6	6	6	5	6	6	5	5	4	9	4	6	5.9	124
Transporters_id@1.B.40	2	0	0	0	1	0	0	0	0	0	0	0	0	0	0	0	0	0	0	2	0	2	0	0	0.2	5
Transporters_id@1.B.69	3	1	2	3	2	2	3	3	3	3	3	3	3	3	3	2	3	3	2	0	3	3	0	3	2.5	53
Transporters_id@1.B.76	0	5	1	2	1	1	0	0	1	2	0	0	0	0	0	0	0	0	3	0	0	5	0	0	0.8	16
Transporters_id@1.B.79	0	1	1	1	1	2	0	0	1	1	1	1	1	1	1	1	1	1	0	0	1	2	0	1	0.8	17
Transporters_id@1.B.8	2	2	3	2	1	3	2	2	2	3	3	2	3	2	2	3	3	3	2	3	3	3	1	2	2.4	51
Transporters_id@1.B.93	2	3	2	2	1	2	1	1	3	2	2	2	2	2	1	2	1	1	3	2	1	3	1	2	1.8	38
Transporters_id@1.B.94	0	0	0	0	0	0	0	0	2	0	1	1	1	1	1	0	0	0	0	0	0	2	0	0	0.3	7
Transporters_id@1.C.1	0	1	0	0	0	0	0	0	0	0	0	0	0	0	0	0	0	0	0	0	0	1	0	0	0	1
Transporters_id@1.C.104	15	10	15	5	23	4	4	7	13	15	5	5	5	5	6	8	6	6	7	9	3	23	3	6	8.4	176
Transporters_id@1.C.105	4	1	1	1	1	1	1	1	0	0	2	1	1	2	3	2	2	2	0	18	3	18	0	1	2.2	47
Transporters_id@1.C.107	2	0	0	0	0	0	0	0	0	0	0	0	0	0	0	0	0	0	0	0	0	2	0	0	0.1	2
Transporters_id@1.C.113	12	3	3	3	6	8	2	2	3	6	2	2	2	2	2	2	2	2	3	4	2	12	2	2	3.5	73
Transporters_id@1.C.119	1	0	0	0	0	0	0	0	0	0	0	0	0	0	0	0	0	0	0	0	0	1	0	0	0	1
Transporters_id@1.C.123	1	2	3	0	4	1	0	0	6	4	1	1	1	1	1	1	1	1	0	0	0	6	0	1	1.4	29
Transporters_id@1.C.125	0	1	0	0	2	0	0	0	0	1	0	0	0	0	0	0	0	0	0	0	0	2	0	0	0.2	4
Transporters_id@1.C.132	1	3	4	6	3	2	1	12	5	5	2	2	2	2	2	2	2	2	3	1	9	12	1	2	3.4	71
Transporters_id@1.C.2	1	4	4	1	2	0	0	0	5	1	1	1	1	1	3	3	3	3	4	0	0	5	0	1	1.8	38
Transporters_id@1.C.33	1	0	0	0	0	0	0	0	0	0	0	0	0	0	0	0	0	0	0	0	0	1	0	0	0	1
Transporters_id@1.C.39	3	2	2	4	4	5	1	2	3	2	2	2	2	2	2	2	2	2	3	1	4	5	1	2	2.5	52
Transporters_id@1.C.4	1	0	1	0	0	0	0	0	0	0	0	0	0	0	0	0	0	0	0	0	0	1	0	0	0.1	2
Transporters_id@1.C.41	2	0	0	0	0	0	0	0	0	0	0	0	0	0	0	0	0	0	0	0	0	2	0	0	0.1	2
Transporters_id@1.C.57	0	1	1	1	2	2	0	0	1	5	0	0	0	0	0	1	0	0	1	1	1	5	0	1	0.8	17
Transporters_id@1.C.59	0	1	0	3	3	0	0	0	0	1	0	0	0	0	1	1	1	0	1	0	0	3	0	0	0.6	12
Transporters_id@1.C.63	0	3	1	0	2	0	0	0	0	0	0	0	0	0	1	1	0	1	1	1	0	3	0	0	0.5	11
Transporters_id@1.C.7	0	1	0	0	1	0	0	0	0	0	0	0	0	0	0	0	0	0	0	0	0	1	0	0	0.1	2
Transporters_id@1.C.72	0	4	0	1	0	0	0	0	0	0	0	0	0	0	0	0	0	0	0	0	0	4	0	0	0.2	5
Transporters_id@1.C.82	1	0	1	1	1	1	1	1	1	1	1	1	1	1	1	1	1	1	1	1	0	1	0	1	0.9	19
Transporters_id@1.C.85	0	1	1	0	0	1	0	0	0	0	0	0	0	0	0	0	0	0	0	0	0	1	0	0	0.1	3
Transporters_id@1.C.96	5	6	5	6	7	0	2	5	6	5	6	6	5	5	6	6	6	6	7	0	6	7	0	6	5	106
Transporters_id@1.C.97	0	1	0	0	0	2	0	0	0	0	0	0	0	0	0	0	0	0	0	0	0	2	0	0	0.1	3
Transporters_id@1.E.64	0	0	0	0	0	0	0	0	0	0	0	0	0	0	0	0	0	0	1	0	0	1	0	0	0	1
Transporters_id@1.E.7	0	0	0	0	1	0	0	0	0	0	0	0	0	0	0	0	0	0	0	0	0	1	0	0	0	1
Transporters_id@1.F.1	18	19	20	17	21	20	17	22	20	19	20	20	20	20	21	20	20	19	17	17	19	22	17	20	19.3	406
Transporters_id@1.F.2	11	9	9	8	8	10	9	10	9	9	11	10	11	11	11	11	11	11	10	11	9	11	8	10	10	209
Transporters_id@1.F.3	17	8	13	10	13	10	14	14	13	12	12	11	12	11	13	13	13	11	12	10	17	17	8	12	12.3	259
Transporters_id@1.G.20	2	0	3	0	1	2	0	1	1	0	0	0	0	0	1	0	1	2	1	0	1	3	0	1	0.8	16
Transporters_id@1.G.7	2	1	1	1	0	0	0	0	1	1	2	0	1	1	0	0	0	0	1	0	0	2	0	0	0.6	12
Transporters_id@1.H.1	7	5	4	6	3	3	2	1	4	4	4	4	4	4	3	3	3	4	4	6	1	7	1	4	3.8	79
Transporters_id@1.H.2	11	7	8	5	8	7	6	9	10	9	7	6	7	7	8	7	6	9	5	4	9	11	4	7	7.4	155
Transporters_id@1.H.3	3	8	5	2	5	1	1	6	5	5	5	5	5	5	5	4	5	5	4	3	9	9	1	5	4.6	96
Transporters_id@1.I.1	168	123	148	137	148	130	114	149	142	144	125	122	124	126	131	125	125	123	137	133	171	171	114	131	135.5	2845
Transporters_id@1.I.3	0	4	1	2	2	1	0	2	3	2	0	0	0	0	0	1	0	0	0	1	1	4	0	1	1	20
Transporters_id@1.N.5	1	1	1	1	1	2	1	1	1	1	1	1	1	1	1	1	1	1	1	1	1	2	1	1	1	22
Transporters_id@1.N.6	4	4	4	5	4	5	5	5	5	5	5	4	5	4	5	5	4	5	6	3	5	6	3	5	4.6	97
Transporters_id@1.N.7	1	1	1	1	1	1	1	1	1	1	1	1	1	1	1	1	1	1	1	1	1	1	1	1	1	21
Transporters_id@1.P.1	19	14	11	14	18	11	12	11	14	13	11	11	11	11	13	13	15	12	14	7	12	19	7	12	12.7	267
Transporters_id@1.Q.1	25	20	9	17	19	12	8	0	12	21	12	9	12	12	13	13	12	14	10	0	1	25	0	12	12	251
Transporters_id@1.R.1	6	9	11	8	19	6	6	4	13	9	7	7	7	7	6	8	7	6	5	6	6	19	4	7	7.8	163
Transporters_id@1.W.6	5	4	4	4	5	3	0	3	8	2	3	3	3	3	3	3	3	3	9	0	3	9	0	3	3.5	74
Transporters_id@1.X.1	1	0	0	0	1	0	2	2	0	1	1	1	1	1	1	1	1	1	1	0	3	3	0	1	0.9	19
Transporters_id@2.A.1	364	680	362	381	535	264	64	173	507	789	216	213	213	215	251	246	247	238	384	93	258	789	64	251	318.7	6693
Transporters_id@2.A.100	1	2	1	1	2	1	0	0	3	2	1	1	1	1	1	1	1	1	2	0	1	3	0	1	1.1	24
Transporters_id@2.A.105	3	2	2	2	2	2	1	2	2	3	2	2	2	2	2	2	2	2	2	3	2	3	1	2	2.1	44
Transporters_id@2.A.106	1	1	1	1	1	1	1	1	1	1	1	1	1	1	1	1	1	1	1	1	1	1	1	1	1	21
Transporters_id@2.A.108	16	22	20	18	17	8	3	15	28	25	17	17	17	17	17	17	17	16	16	5	25	28	3	17	16.8	353
Transporters_id@2.A.120	0	0	2	0	1	0	0	0	0	0	0	0	0	0	0	0	0	0	0	0	2	2	0	0	0.2	5
Transporters_id@2.A.121	3	2	2	1	2	2	1	3	2	2	2	2	2	2	2	2	2	2	2	3	3	3	1	2	2.1	44
Transporters_id@2.A.122	1	2	1	2	2	1	0	0	1	2	0	0	0	0	0	0	0	0	0	0	0	2	0	0	0.6	12
Transporters_id@2.A.126	1	2	1	1	2	1	0	1	1	1	1	1	1	1	1	1	1	1	1	1	2	2	0	1	1.1	23
Transporters_id@2.A.127	1	4	6	4	2	1	0	0	7	6	3	3	2	2	3	3	3	3	2	0	2	7	0	3	2.7	57
Transporters_id@2.A.128	1	1	1	1	1	1	1	1	1	1	1	1	1	1	1	1	1	1	1	1	1	1	1	1	1	21
Transporters_id@2.A.130	0	1	0	0	0	0	0	0	0	0	0	0	0	0	0	0	0	0	0	0	0	1	0	0	0	1
Transporters_id@2.A.16	7	8	9	6	7	4	3	5	12	7	13	9	8	9	8	8	8	8	7	2	11	13	2	8	7.6	159
Transporters_id@2.A.17	3	8	5	5	9	2	0	4	5	9	4	4	4	4	5	4	4	4	5	1	2	9	0	4	4.3	91
Transporters_id@2.A.18	13	21	11	17	12	12	5	5	12	12	9	9	9	9	9	9	9	9	18	7	10	21	5	9	10.8	227
Transporters_id@2.A.19	15	11	9	11	6	7	6	6	9	9	6	4	6	6	6	6	6	6	9	4	6	15	4	6	7.3	154
Transporters_id@2.A.2	5	2	3	1	2	3	2	2	5	2	2	2	2	2	3	2	2	2	4	0	2	5	0	2	2.4	50
Transporters_id@2.A.20	1	4	2	2	3	2	0	0	2	3	0	0	0	0	0	0	0	0	1	1	0	4	0	0	1	21
Transporters_id@2.A.21	3	6	5	6	5	3	1	2	8	12	6	5	6	6	7	6	6	7	6	1	4	12	1	6	5.3	111
Transporters_id@2.A.22	0	2	1	2	1	1	0	0	1	0	0	0	0	0	0	0	0	0	0	0	0	2	0	0	0.4	8
Transporters_id@2.A.23	0	2	0	1	0	1	0	0	0	1	0	0	0	0	0	0	0	0	0	0	0	2	0	0	0.2	5
Transporters_id@2.A.25	2	5	2	4	3	3	2	4	3	3	2	2	2	2	2	2	2	2	4	2	6	6	2	2	2.8	59
Transporters_id@2.A.28	0	1	1	1	1	0	0	0	2	1	1	1	1	1	1	1	1	1	1	2	0	2	0	1	0.9	18
Transporters_id@2.A.29	39	41	41	38	41	39	32	33	40	41	38	37	38	38	38	38	37	37	39	34	36	41	32	38	37.9	795
Transporters_id@2.A.3	58	77	45	47	50	33	10	23	57	74	30	31	30	30	34	33	33	31	57	24	32	77	10	33	40	839
Transporters_id@2.A.30	1	1	2	0	1	0	1	0	1	1	1	1	1	1	1	2	1	2	0	1	0	2	0	1	0.9	19
Transporters_id@2.A.31	2	2	3	1	2	2	1	1	3	2	2	1	1	2	2	2	2	2	2	1	1	3	1	2	1.8	37
Transporters_id@2.A.36	4	7	5	4	4	4	3	4	6	3	4	4	3	4	4	4	4	4	4	2	3	7	2	4	4	84
Transporters_id@2.A.37	4	3	2	2	2	2	0	4	2	2	1	1	1	1	2	2	2	2	3	1	4	4	0	2	2	43
Transporters_id@2.A.38	3	6	5	4	6	2	2	4	5	4	4	4	4	4	4	4	4	4	3	2	4	6	2	4	3.9	82
Transporters_id@2.A.39	15	19	9	11	16	6	1	6	17	60	11	11	11	11	11	12	13	13	24	10	9	60	1	11	14.1	296
Transporters_id@2.A.4	9	8	9	11	9	7	6	6	10	9	7	7	7	7	7	7	7	7	7	6	6	11	6	7	7.6	159
Transporters_id@2.A.40	5	4	3	5	3	2	2	3	4	6	4	4	4	4	4	4	4	4	5	0	6	6	0	4	3.8	80
Transporters_id@2.A.41	0	1	1	1	1	1	0	1	1	1	1	1	1	1	1	1	1	1	1	0	1	1	0	1	0.9	18
Transporters_id@2.A.43	7	6	7	8	7	8	1	6	8	7	7	7	7	7	7	7	7	7	9	5	7	9	1	7	6.8	142
Transporters_id@2.A.45	0	0	0	0	0	0	0	1	0	0	0	0	0	0	0	0	0	0	1	0	0	1	0	0	0.1	2
Transporters_id@2.A.47	0	1	0	0	1	1	1	1	1	0	0	1	1	0	1	0	0	0	0	2	1	2	0	1	0.6	12
Transporters_id@2.A.49	3	3	5	4	5	4	3	3	4	3	4	4	4	4	4	4	4	3	4	2	3	5	2	4	3.7	77
Transporters_id@2.A.5	8	8	8	8	7	6	5	4	9	10	5	5	5	5	5	5	5	5	9	5	4	10	4	5	6.2	131
Transporters_id@2.A.50	7	5	5	5	5	5	3	3	5	5	5	4	5	5	5	5	5	4	5	5	3	7	3	5	4.7	99
Transporters_id@2.A.51	0	1	0	1	3	3	0	2	0	4	0	0	0	0	0	0	0	0	2	0	3	4	0	0	0.9	19
Transporters_id@2.A.52	2	1	1	1	1	1	0	1	1	1	1	1	1	1	1	1	1	1	1	0	1	2	0	1	1	20
Transporters_id@2.A.53	8	10	6	8	9	7	5	4	7	10	5	5	5	5	5	6	5	6	6	5	6	10	4	6	6.3	133
Transporters_id@2.A.54	1	1	1	1	1	1	1	0	1	1	1	1	1	1	1	1	1	1	1	1	0	1	0	1	0.9	19
Transporters_id@2.A.55	4	2	1	1	1	2	2	2	2	2	1	1	1	1	1	1	1	1	1	3	2	4	1	1	1.6	33
Transporters_id@2.A.57	95	184	93	119	198	59	7	93	200	108	33	33	34	34	59	52	49	53	74	4	135	200	4	59	81.7	1716
Transporters_id@2.A.59	1	1	1	0	1	1	0	0	1	1	1	1	1	1	1	1	1	1	1	1	1	1	0	1	0.9	18
Transporters_id@2.A.6	5	6	4	7	6	6	5	5	6	5	5	5	5	5	5	5	5	5	5	5	6	7	4	5	5.3	111
Transporters_id@2.A.66	5	7	3	5	4	4	3	3	3	9	3	3	3	3	3	3	3	3	3	3	4	9	3	3	3.8	80
Transporters_id@2.A.67	11	20	12	18	15	5	4	9	12	22	10	10	10	10	10	10	10	9	8	3	20	22	3	10	11.3	238
Transporters_id@2.A.69	3	2	2	1	3	1	1	5	2	3	2	2	2	2	2	2	2	2	1	4	4	5	1	2	2.3	48
Transporters_id@2.A.7	30	37	25	28	28	25	20	25	25	38	21	20	21	21	21	21	22	22	28	14	29	38	14	25	24.8	521
Transporters_id@2.A.72	1	0	2	1	1	1	0	0	2	2	1	1	1	1	1	1	1	1	1	0	3	3	0	1	1	22
Transporters_id@2.A.77	0	0	0	0	0	1	0	0	0	1	0	0	0	0	0	0	0	0	0	0	0	1	0	0	0.1	2
Transporters_id@2.A.79	1	2	1	4	2	1	2	4	1	1	1	1	1	1	1	1	1	1	1	2	8	8	1	1	1.8	38
Transporters_id@2.A.82	4	5	4	3	1	2	2	3	6	3	2	2	2	2	2	2	2	2	2	1	3	6	1	2	2.6	55
Transporters_id@2.A.85	5	4	2	2	3	3	1	4	2	2	2	2	2	2	2	2	2	2	3	2	4	5	1	2	2.5	53
Transporters_id@2.A.88	0	1	0	0	0	0	0	0	0	0	0	0	0	0	0	0	0	0	0	0	0	1	0	0	0	1
Transporters_id@2.A.89	1	2	1	1	0	3	1	1	1	3	2	2	2	2	2	2	2	2	2	1	1	3	0	2	1.6	34
Transporters_id@2.A.9	2	1	2	1	2	1	1	2	2	1	2	2	2	2	2	2	2	2	1	2	2	2	1	2	1.7	36
Transporters_id@2.A.90	2	2	2	2	3	2	2	2	2	2	2	2	2	2	2	2	2	2	2	1	2	3	1	2	2	42
Transporters_id@2.A.92	0	1	2	1	1	1	1	1	1	1	1	1	1	1	1	1	1	1	1	1	1	2	0	1	1	21
Transporters_id@2.A.94	2	2	2	3	3	2	2	2	2	2	2	2	2	2	1	1	3	3	2	2	2	3	1	2	2.1	44
Transporters_id@2.A.96	6	4	4	3	2	3	1	2	4	5	2	2	2	2	3	3	2	2	9	3	4	9	1	3	3.2	68
Transporters_id@2.A.97	1	0	1	1	1	2	1	2	1	1	1	1	1	1	1	1	1	1	2	2	2	2	0	1	1.2	25
Transporters_id@2.C.1	1	1	1	1	2	0	0	0	1	1	1	1	1	1	1	1	1	0	1	0	2	2	0	1	0.9	18
Transporters_id@2.D.1	10	5	5	7	7	5	5	5	5	5	5	4	5	5	5	5	5	5	6	7	5	10	4	5	5.5	116
Transporters_id@3.A.1	73	97	50	56	65	45	22	51	62	81	35	34	34	35	37	38	37	37	50	38	59	97	22	45	49.3	1036
Transporters_id@3.A.11	1	2	1	1	1	1	1	1	1	1	1	1	1	1	1	1	1	1	1	2	1	2	1	1	1.1	23
Transporters_id@3.A.16	72	53	67	54	70	58	45	58	67	61	57	57	56	55	61	60	63	59	64	51	56	72	45	58	59.2	1244
Transporters_id@3.A.17	1	1	1	1	1	1	1	1	1	1	1	1	1	1	1	1	1	1	1	1	1	1	1	1	1	21
Transporters_id@3.A.18	25	23	24	21	16	20	23	21	26	24	20	22	22	21	20	25	22	23	20	12	25	26	12	22	21.7	455
Transporters_id@3.A.19	2	2	2	2	2	2	1	2	2	2	2	2	2	2	2	2	2	2	1	0	2	2	0	2	1.8	38
Transporters_id@3.A.2	24	27	26	22	25	22	19	19	25	25	25	23	26	25	24	24	23	24	24	28	21	28	19	24	23.9	501
Transporters_id@3.A.20	37	31	32	24	30	30	27	29	31	34	43	36	42	40	33	32	32	30	31	43	36	43	24	32	33.5	703
Transporters_id@3.A.21	7	4	4	3	3	2	3	1	3	5	4	4	4	4	4	3	3	3	6	7	7	7	1	4	4	84
Transporters_id@3.A.22	5	6	5	4	7	4	5	4	4	4	5	4	4	4	3	4	3	5	4	9	5	9	3	4	4.7	98
Transporters_id@3.A.23	2	2	3	3	3	5	2	2	4	3	2	2	2	2	2	1	2	1	4	4	2	5	1	2	2.5	53
Transporters_id@3.A.24	2	3	1	3	4	1	0	0	3	6	0	0	0	0	1	1	1	1	0	0	2	6	0	1	1.4	29
Transporters_id@3.A.25	4	5	8	8	10	7	3	8	8	11	7	6	6	8	6	6	6	5	7	5	7	11	3	7	6.7	141
Transporters_id@3.A.26	3	1	1	1	1	2	1	3	2	1	1	1	1	1	1	1	1	1	2	0	2	3	0	1	1.3	28
Transporters_id@3.A.27	6	5	5	6	6	5	5	7	5	6	6	6	6	6	5	5	5	5	5	8	5	8	5	5	5.6	118
Transporters_id@3.A.28	4	6	2	6	6	2	1	4	3	4	2	2	2	2	3	3	3	3	4	1	7	7	1	3	3.3	70
Transporters_id@3.A.29	8	18	11	12	12	9	8	6	15	11	7	7	7	7	9	9	8	8	11	8	10	18	6	9	9.6	201
Transporters_id@3.A.3	27	34	22	25	26	18	13	15	25	30	19	19	21	20	19	21	19	20	18	16	17	34	13	20	21.1	444
Transporters_id@3.A.30	17	14	14	13	17	16	10	14	16	13	13	14	14	14	15	14	14	15	15	22	15	22	10	14	14.7	309
Transporters_id@3.A.31	45	33	36	33	34	33	33	43	34	40	35	30	32	33	36	32	39	36	37	39	31	45	30	34	35.4	744
Transporters_id@3.A.4	0	1	1	1	0	0	0	0	0	1	0	0	0	0	0	0	0	0	0	0	1	1	0	0	0.2	5
Transporters_id@3.A.5	17	17	17	16	16	17	18	18	17	16	16	14	16	16	16	18	17	17	17	19	18	19	14	17	16.8	353
Transporters_id@3.A.6	0	1	0	0	0	0	0	0	0	0	0	0	0	0	0	0	0	0	0	0	0	1	0	0	0	1
Transporters_id@3.A.7	1	1	0	1	1	1	1	2	1	1	0	0	0	0	0	1	1	1	2	1	3	3	0	1	0.9	19
Transporters_id@3.A.8	25	23	21	21	22	22	22	22	21	22	21	21	21	22	24	22	23	21	21	31	18	31	18	22	22.2	466
Transporters_id@3.A.9	14	18	13	14	21	10	5	16	19	35	11	11	11	11	10	13	10	9	17	8	17	35	5	13	14	293
Transporters_id@3.B.1	8	6	7	6	4	7	3	6	8	7	6	6	6	6	7	6	7	7	6	4	6	8	3	6	6.1	129
Transporters_id@3.D.1	33	32	31	32	31	33	26	32	32	33	30	30	30	30	32	33	31	31	31	6	33	33	6	31	30.1	632
Transporters_id@3.D.10	5	5	6	4	5	4	3	4	5	5	4	4	4	4	4	5	4	5	5	7	5	7	3	5	4.6	97
Transporters_id@3.D.12	3	2	3	3	3	3	3	3	3	3	3	3	3	3	3	2	3	3	3	3	3	3	2	3	2.9	61
Transporters_id@3.D.2	1	1	0	1	1	1	0	1	0	1	0	0	0	0	0	0	0	0	1	0	1	1	0	0	0.4	9
Transporters_id@3.D.3	2	2	3	2	2	3	2	2	3	3	2	2	2	2	3	3	3	3	3	6	2	6	2	2	2.6	55
Transporters_id@3.D.4	12	11	9	9	7	10	4	11	9	9	8	9	9	8	10	10	9	10	9	22	12	22	4	9	9.9	207
Transporters_id@3.D.5	1	1	1	1	0	0	0	1	0	1	1	2	1	2	3	2	2	1	0	1	2	3	0	1	1.1	23
Transporters_id@3.D.7	0	1	0	0	0	0	0	0	0	0	0	0	0	0	0	0	0	0	0	0	0	1	0	0	0	1
Transporters_id@3.E.1	13	7	9	6	8	6	4	2	8	6	8	9	8	9	8	7	9	10	12	4	4	13	2	8	7.5	157
Transporters_id@4.A.2	0	2	0	0	0	0	0	0	0	0	0	0	0	0	0	0	0	0	0	0	0	2	0	0	0.1	2
Transporters_id@4.A.3	0	1	0	0	0	0	0	0	0	0	0	0	0	0	0	0	0	0	0	0	0	1	0	0	0	1
Transporters_id@4.C.1	63	72	39	65	86	35	14	23	82	63	34	34	34	34	37	34	37	38	65	10	28	86	10	37	44.1	927
Transporters_id@4.C.2	4	3	2	2	2	2	1	4	2	2	2	2	2	2	2	2	2	2	2	3	5	5	1	2	2.4	50
Transporters_id@4.C.3	12	18	15	11	14	10	2	8	23	25	9	9	9	9	11	8	9	10	10	1	6	25	1	10	10.9	229
Transporters_id@4.D.1	16	11	12	11	13	13	9	11	17	12	11	11	11	11	11	11	11	10	12	3	14	17	3	11	11.5	241
Transporters_id@4.D.2	1	1	1	1	1	1	1	0	1	1	1	1	1	1	1	1	1	1	1	1	1	1	0	1	1	20
Transporters_id@4.D.3	11	11	12	8	4	9	5	4	10	9	8	8	8	8	9	9	8	7	10	3	5	12	3	8	7.9	166
Transporters_id@4.E.1	3	2	3	2	2	2	2	1	3	2	3	3	3	3	3	3	3	3	3	3	2	3	1	3	2.6	54
Transporters_id@4.F.1	5	4	5	3	5	5	4	5	5	5	5	4	5	5	5	5	5	5	4	5	4	5	3	5	4.7	98
Transporters_id@4.H.1	0	0	0	0	0	0	0	1	0	0	0	0	0	0	0	0	0	0	0	0	0	1	0	0	0	1
Transporters_id@5.B.1	17	28	19	19	21	19	8	11	22	18	19	17	18	17	14	17	16	17	22	12	15	28	8	17	17.4	366
Transporters_id@5.B.14	9	14	9	11	9	8	6	7	10	11	8	8	8	8	7	9	7	7	8	5	11	14	5	8	8.6	180
Transporters_id@5.B.2	6	4	5	5	6	2	0	3	3	4	2	2	2	2	2	2	2	2	7	0	3	7	0	2	3	64
Transporters_id@8.A.102	1	1	1	1	1	1	1	0	1	1	1	1	1	1	1	1	1	1	1	2	0	2	0	1	1	20
Transporters_id@8.A.103	0	0	0	0	0	0	0	1	0	0	0	0	0	0	0	0	0	0	0	0	1	1	0	0	0.1	2
Transporters_id@8.A.104	55	45	43	39	51	43	37	78	42	47	41	38	40	39	42	48	42	43	45	54	60	78	37	43	46.3	972
Transporters_id@8.A.107	1	1	1	2	1	2	1	1	1	1	1	1	1	1	0	1	1	1	1	0	1	2	0	1	1	21
Transporters_id@8.A.108	2	2	2	2	2	2	2	3	2	2	2	2	2	2	2	2	2	2	2	1	3	3	1	2	2	43
Transporters_id@8.A.109	1	1	1	1	2	1	1	1	1	1	1	1	1	1	1	1	1	1	1	1	0	2	0	1	1	21
Transporters_id@8.A.11	6	3	3	3	3	3	2	4	3	3	3	3	3	3	3	3	3	3	3	4	5	6	2	3	3.3	69
Transporters_id@8.A.110	0	0	1	0	0	0	0	0	1	0	2	1	1	1	1	1	1	1	1	0	0	2	0	1	0.6	12
Transporters_id@8.A.111	1	1	1	1	1	1	1	1	1	1	1	1	1	1	1	1	1	1	1	0	1	1	0	1	1	20
Transporters_id@8.A.112	7	6	6	3	3	8	3	6	7	5	8	8	8	8	7	6	8	9	6	4	7	9	3	7	6.3	133
Transporters_id@8.A.113	0	0	0	0	0	0	0	0	0	0	0	0	0	0	0	0	0	0	0	0	1	1	0	0	0	1
Transporters_id@8.A.114	6	5	6	4	7	6	6	7	6	8	6	6	6	6	6	7	6	6	5	7	7	8	4	6	6.1	129
Transporters_id@8.A.117	40	52	27	28	22	19	8	20	45	38	22	19	22	22	24	25	24	21	18	0	29	52	0	22	25	525
Transporters_id@8.A.123	0	0	0	0	0	0	0	0	0	0	0	0	0	0	0	0	0	0	0	0	1	1	0	0	0	1
Transporters_id@8.A.124	0	0	0	0	0	0	0	0	0	0	0	0	0	0	0	0	0	0	0	1	0	1	0	0	0	1
Transporters_id@8.A.125	1	1	1	1	1	1	1	1	1	1	1	1	1	1	1	1	1	1	1	0	1	1	0	1	1	20
Transporters_id@8.A.126	1	1	1	1	1	1	1	1	1	1	1	1	1	1	1	1	1	1	1	1	1	1	1	1	1	21
Transporters_id@8.A.128	38	41	43	20	33	17	9	31	46	32	21	20	21	21	28	31	31	27	25	3	24	46	3	27	26.8	562
Transporters_id@8.A.13	1	0	1	1	1	1	0	1	1	1	1	1	1	1	1	1	1	1	1	1	1	1	0	1	0.9	19
Transporters_id@8.A.130	1	1	1	1	1	0	1	1	1	1	1	1	1	1	1	1	1	1	1	0	1	1	0	1	0.9	19
Transporters_id@8.A.131	2	0	0	3	0	2	0	0	1	0	1	1	1	1	1	1	1	1	0	0	0	3	0	1	0.8	16
Transporters_id@8.A.132	5	2	3	2	3	3	2	3	3	3	3	3	3	3	3	3	3	3	2	2	3	5	2	3	2.9	60
Transporters_id@8.A.133	1	1	1	0	1	1	0	2	1	1	1	1	1	1	1	1	1	1	1	0	1	2	0	1	0.9	19
Transporters_id@8.A.134	3	1	1	1	1	1	1	0	1	1	1	1	1	1	1	1	1	1	1	0	0	3	0	1	1	20
Transporters_id@8.A.136	2	1	0	0	1	2	1	1	2	1	2	4	3	3	2	3	2	2	3	0	3	4	0	2	1.8	38
Transporters_id@8.A.137	5	4	4	5	4	5	5	5	5	4	5	5	5	5	4	5	4	5	4	6	5	6	4	5	4.7	99
Transporters_id@8.A.140	0	0	0	0	0	0	0	1	0	0	0	0	0	0	0	0	0	0	1	0	1	1	0	0	0.1	3
Transporters_id@8.A.141	1	1	1	1	1	1	1	1	1	1	1	1	1	1	1	1	1	1	1	1	1	1	1	1	1	21
Transporters_id@8.A.142	1	1	1	1	1	1	1	1	1	1	1	1	1	1	1	1	1	0	1	0	1	1	0	1	0.9	19
Transporters_id@8.A.144	0	2	1	3	1	1	0	1	0	1	0	0	0	0	1	1	0	0	0	0	1	3	0	0	0.6	13
Transporters_id@8.A.145	0	0	0	0	0	0	0	1	0	0	0	0	0	0	0	0	0	0	0	0	1	1	0	0	0.1	2
Transporters_id@8.A.146	0	3	1	1	0	0	1	0	4	1	2	2	2	2	1	2	1	0	0	1	0	4	0	1	1.1	24
Transporters_id@8.A.147	2	2	3	2	2	3	1	2	3	2	3	3	3	3	3	3	3	3	3	3	2	3	1	3	2.6	54
Transporters_id@8.A.148	4	2	3	2	2	3	2	2	4	2	3	3	3	3	3	3	3	3	3	7	2	7	2	3	3	62
Transporters_id@8.A.15	5	2	1	1	2	2	2	1	2	2	2	1	2	2	2	2	2	2	2	2	1	5	1	2	1.9	40
Transporters_id@8.A.150	2	1	1	1	1	1	1	2	1	1	0	0	0	0	0	0	0	0	1	1	2	2	0	1	0.8	16
Transporters_id@8.A.151	1	1	1	1	1	1	1	1	1	1	1	1	1	1	1	1	1	1	1	1	1	1	1	1	1	21
Transporters_id@8.A.156	2	2	2	2	2	2	1	2	2	2	2	2	2	2	2	2	2	2	1	2	2	2	1	2	1.9	40
Transporters_id@8.A.159	3	2	1	1	2	2	2	2	2	2	1	2	1	2	2	2	2	2	2	0	1	3	0	2	1.7	36
Transporters_id@8.A.160	2	5	3	5	4	6	1	1	2	1	1	1	1	1	1	4	2	4	3	2	1	6	1	2	2.4	51
Transporters_id@8.A.163	2	2	2	2	2	3	3	4	2	2	3	3	3	3	3	3	3	2	2	5	4	5	2	3	2.8	58
Transporters_id@8.A.164	1	4	2	2	1	3	0	0	3	1	1	1	1	1	1	1	1	1	2	0	0	4	0	1	1.3	27
Transporters_id@8.A.165	2	2	2	2	2	2	2	2	2	2	2	2	2	2	2	2	2	2	2	2	2	2	2	2	2	42
Transporters_id@8.A.169	2	3	2	2	4	2	1	2	2	2	2	2	2	2	2	2	2	2	3	2	3	4	1	2	2.2	46
Transporters_id@8.A.172	2	1	2	2	1	1	6	5	2	2	2	2	2	2	2	2	2	2	1	1	2	6	1	2	2.1	44
Transporters_id@8.A.173	4	5	4	4	4	3	4	5	5	6	4	4	4	4	5	4	4	4	3	4	5	6	3	4	4.2	89
Transporters_id@8.A.174	1	1	1	1	1	1	1	1	1	1	1	1	1	1	1	1	1	1	1	1	0	1	0	1	1	20
Transporters_id@8.A.176	1	1	1	0	1	1	0	1	1	1	1	1	1	1	1	1	1	1	1	0	1	1	0	1	0.9	18
Transporters_id@8.A.178	2	1	1	1	1	1	1	3	1	1	1	1	1	1	1	1	1	1	1	1	3	3	1	1	1.2	26
Transporters_id@8.A.180	0	1	0	1	0	0	0	0	0	0	0	0	0	0	0	0	0	0	0	0	0	1	0	0	0.1	2
Transporters_id@8.A.182	1	1	1	1	1	1	1	0	1	1	1	1	1	1	1	1	1	1	1	1	0	1	0	1	0.9	19
Transporters_id@8.A.183	3	4	3	2	4	1	1	3	1	3	1	1	1	1	2	3	1	2	3	0	3	4	0	2	2	43
Transporters_id@8.A.188	1	1	1	1	1	1	1	1	1	1	1	1	1	1	1	1	1	1	1	1	1	1	1	1	1	21
Transporters_id@8.A.190	2	9	6	4	5	1	0	0	5	2	2	2	2	2	1	2	1	1	2	1	0	9	0	2	2.4	50
Transporters_id@8.A.191	0	1	0	0	0	0	0	0	0	0	0	0	0	0	0	0	0	0	0	0	0	1	0	0	0	1
Transporters_id@8.A.192	16	10	15	14	17	12	11	16	12	14	13	12	13	13	12	10	9	12	11	11	15	17	9	12	12.8	268
Transporters_id@8.A.194	7	5	4	3	5	5	5	6	5	5	5	5	5	5	5	5	5	5	5	3	6	7	3	5	5	104
Transporters_id@8.A.203	0	0	0	0	0	0	0	0	0	0	0	0	0	0	1	1	1	0	1	0	0	1	0	0	0.2	4
Transporters_id@8.A.205	3	4	2	3	8	2	3	3	4	3	3	3	3	3	3	3	3	3	2	2	4	8	2	3	3.2	67
Transporters_id@8.A.21	5	5	5	5	5	5	4	4	5	5	4	4	4	4	4	4	4	4	5	2	4	5	2	4	4.3	91
Transporters_id@8.A.211	6	4	4	5	6	6	3	3	4	5	5	5	5	5	5	5	5	5	5	5	3	6	3	5	4.7	99
Transporters_id@8.A.212	4	14	10	7	15	4	0	0	11	19	3	3	4	4	3	4	4	3	10	0	10	19	0	4	6.3	132
Transporters_id@8.A.23	4	6	6	2	8	5	5	57	5	5	3	3	3	3	3	5	4	2	8	8	10	57	2	5	7.4	155
Transporters_id@8.A.24	11	17	8	10	12	8	4	6	13	10	5	5	5	5	6	6	6	6	7	3	5	17	3	6	7.5	158
Transporters_id@8.A.25	0	0	0	0	0	0	0	0	1	0	0	0	0	0	0	0	0	0	0	0	0	1	0	0	0	1
Transporters_id@8.A.27	1	2	1	1	1	1	1	0	1	1	1	1	1	1	1	1	1	1	1	3	2	3	0	1	1.1	24
Transporters_id@8.A.28	32	53	28	17	88	16	7	5	21	76	6	5	6	6	25	26	22	18	23	4	13	88	4	18	23.7	497
Transporters_id@8.A.30	9	4	5	6	4	5	6	6	5	5	4	5	6	5	6	6	5	4	5	5	6	9	4	5	5.3	112
Transporters_id@8.A.32	16	15	13	21	18	7	5	26	12	24	16	9	13	14	10	10	10	10	10	6	29	29	5	13	14	294
Transporters_id@8.A.34	7	8	6	6	5	6	5	6	5	5	6	6	6	7	5	6	6	5	7	4	8	8	4	6	6	125
Transporters_id@8.A.39	0	0	0	0	0	0	0	0	0	0	0	0	0	0	0	0	0	0	0	0	1	1	0	0	0	1
Transporters_id@8.A.40	1	1	1	1	1	0	1	1	1	1	1	1	1	1	1	1	1	1	0	0	1	1	0	1	0.9	18
Transporters_id@8.A.41	1	1	1	1	1	1	1	1	1	1	1	1	1	1	1	1	1	1	1	1	1	1	1	1	1	21
Transporters_id@8.A.43	3	3	2	2	2	2	2	2	1	3	2	2	2	2	2	1	2	2	3	2	3	3	1	2	2.1	45
Transporters_id@8.A.49	6	7	4	4	3	2	0	5	5	3	4	4	4	4	3	4	3	4	4	0	3	7	0	4	3.6	76
Transporters_id@8.A.5	36	48	27	39	44	24	4	55	34	67	16	16	16	16	16	15	14	15	27	13	58	67	4	24	28.6	600
Transporters_id@8.A.51	3	4	4	5	4	4	2	5	4	4	2	2	2	2	2	2	3	3	5	2	8	8	2	3	3.4	72
Transporters_id@8.A.52	7	3	5	4	7	4	3	4	3	6	4	3	4	4	4	4	4	3	5	3	5	7	3	4	4.2	89
Transporters_id@8.A.58	0	0	0	0	0	0	0	0	1	0	0	0	0	0	0	0	0	0	0	0	0	1	0	0	0	1
Transporters_id@8.A.6	1	1	1	1	1	1	1	1	1	1	1	1	1	1	1	1	1	1	1	1	1	1	1	1	1	21
Transporters_id@8.A.61	1	1	1	1	1	1	0	1	1	1	1	1	1	1	1	1	1	1	1	2	1	2	0	1	1	21
Transporters_id@8.A.63	1	1	1	1	1	0	1	1	1	1	1	1	1	1	1	1	1	1	1	1	2	2	0	1	1	21
Transporters_id@8.A.65	1	1	1	1	1	1	1	1	1	1	1	1	1	1	1	1	1	1	1	1	1	1	1	1	1	21
Transporters_id@8.A.66	3	2	2	2	2	3	3	3	2	2	2	2	2	2	2	2	2	2	4	2	2	4	2	2	2.3	48
Transporters_id@8.A.67	1	1	1	1	1	1	1	1	1	1	1	1	1	1	1	1	1	1	1	0	1	1	0	1	1	20
Transporters_id@8.A.68	2	1	2	3	2	2	3	2	2	2	2	2	2	2	2	2	2	2	2	3	1	3	1	2	2	43
Transporters_id@8.A.7	0	0	0	0	1	0	0	0	0	0	0	0	0	0	0	0	0	0	0	0	0	1	0	0	0	1
Transporters_id@8.A.70	1	1	1	1	1	1	0	0	1	1	1	1	1	1	1	1	1	1	0	1	0	1	0	1	0.8	17
Transporters_id@8.A.73	1	1	0	0	0	1	0	1	0	0	0	0	0	0	1	1	1	1	0	1	1	1	0	0	0.5	10
Transporters_id@8.A.77	2	2	1	1	1	1	1	2	1	1	1	1	1	1	1	1	1	2	1	0	1	2	0	1	1.1	24
Transporters_id@8.A.80	0	0	1	1	1	1	0	1	1	1	1	1	1	1	1	1	1	1	1	0	1	1	0	1	0.8	17
Transporters_id@8.A.82	9	6	7	8	8	7	8	5	7	8	7	7	6	6	6	7	7	7	6	5	6	9	5	7	6.8	143
Transporters_id@8.A.87	12	9	10	9	9	9	9	10	9	9	9	9	9	9	8	9	8	8	9	7	10	12	7	9	9	190
Transporters_id@8.A.88	8	9	6	9	10	5	8	8	5	9	6	6	6	6	6	6	7	6	8	7	5	10	5	6	7	146
Transporters_id@8.A.9	6	8	4	7	3	3	2	3	4	8	1	1	1	1	1	1	1	1	9	7	6	9	1	3	3.7	78
Transporters_id@8.A.91	6	3	5	5	5	4	5	4	5	5	5	5	5	5	5	5	5	5	5	5	6	6	3	5	4.9	103
Transporters_id@8.A.92	70	52	58	48	64	58	49	147	59	61	54	55	54	54	59	57	58	59	48	40	106	147	40	58	62.4	1310
Transporters_id@8.A.93	1	0	1	0	0	1	0	1	1	0	1	1	1	1	1	1	1	1	1	0	1	1	0	1	0.7	15
Transporters_id@8.A.94	6	0	0	0	2	0	0	0	0	2	0	0	0	0	0	0	0	1	1	0	0	6	0	0	0.6	12
Transporters_id@8.A.95	1	1	1	1	0	1	1	1	1	0	0	0	0	0	0	1	0	0	0	0	0	1	0	0	0.4	9
Transporters_id@8.A.98	4	3	3	3	3	3	3	2	3	3	3	2	3	3	3	3	3	3	3	2	2	4	2	3	2.9	60
Transporters_id@8.B.21	0	1	0	0	0	0	0	0	0	0	0	0	0	0	0	0	0	0	0	0	0	1	0	0	0	1
Transporters_id@8.B.9	4	4	5	5	2	1	1	1	6	3	2	1	2	2	2	2	2	2	5	3	3	6	1	2	2.8	58
Transporters_id@9.A.1	11	9	7	8	7	8	7	11	7	8	8	7	8	8	8	8	8	8	7	8	10	11	7	8	8.1	171
Transporters_id@9.A.11	0	1	0	0	0	0	0	0	0	0	0	0	0	0	0	0	0	0	0	0	0	1	0	0	0	1
Transporters_id@9.A.14	4	5	4	3	4	2	3	2	10	3	4	3	5	5	6	5	6	5	3	2	1	10	1	4	4	85
Transporters_id@9.A.15	21	26	22	22	30	27	20	39	24	31	22	21	23	22	22	27	23	19	23	26	25	39	19	23	24.5	515
Transporters_id@9.A.17	3	3	2	2	2	2	2	2	3	2	3	2	2	2	1	2	1	1	3	2	3	3	1	2	2.1	45
Transporters_id@9.A.19	7	14	8	10	9	3	1	5	6	12	4	3	4	4	4	4	4	4	10	1	10	14	1	4	6	127
Transporters_id@9.A.24	1	1	1	2	1	1	1	3	1	1	1	1	1	1	1	1	1	1	1	0	2	3	0	1	1.1	24
Transporters_id@9.A.26	19	26	18	7	19	9	0	4	24	23	4	4	4	4	7	7	6	6	7	4	8	26	0	7	10	210
Transporters_id@9.A.27	5	4	3	3	4	2	1	0	2	5	3	3	3	3	2	2	2	2	1	3	0	5	0	3	2.5	53
Transporters_id@9.A.29	1	1	1	1	1	1	1	1	1	1	1	1	1	1	1	1	1	1	1	1	1	1	1	1	1	21
Transporters_id@9.A.3	26	27	12	18	36	21	10	14	19	36	13	12	12	12	18	16	17	17	11	8	20	36	8	17	17.9	375
Transporters_id@9.A.34	29	20	22	20	23	23	19	17	26	22	23	23	23	23	24	23	23	22	22	19	23	29	17	23	22.3	469
Transporters_id@9.A.36	2	0	1	0	0	1	0	0	1	0	0	0	0	0	1	1	1	0	1	1	1	2	0	0	0.5	11
Transporters_id@9.A.41	0	0	1	1	0	1	0	0	0	0	0	0	0	0	0	0	0	0	0	0	0	1	0	0	0.1	3
Transporters_id@9.A.43	0	0	0	0	0	1	0	1	0	0	0	0	0	0	0	0	0	0	0	0	0	1	0	0	0.1	2
Transporters_id@9.A.48	1	2	1	1	1	1	1	1	1	1	1	1	1	1	1	1	1	1	1	1	1	2	1	1	1	22
Transporters_id@9.A.49	0	1	1	1	1	1	0	1	1	1	1	1	1	1	1	1	1	1	1	1	1	1	0	1	0.9	19
Transporters_id@9.A.50	4	3	3	2	5	2	3	1	3	4	3	3	2	2	3	2	3	3	3	6	1	6	1	3	2.9	61
Transporters_id@9.A.54	2	2	2	2	2	2	2	0	2	2	2	2	2	2	2	2	2	2	2	0	0	2	0	2	1.7	36
Transporters_id@9.A.55	1	1	2	0	2	1	0	1	2	1	1	1	1	1	1	1	1	1	1	1	1	2	0	1	1	22
Transporters_id@9.A.57	4	3	3	4	5	2	3	3	3	3	3	3	3	3	3	3	3	3	4	3	3	5	2	3	3.2	67
Transporters_id@9.A.58	3	3	2	3	3	3	2	3	2	3	2	2	2	2	2	2	2	2	3	3	2	3	2	2	2.4	51
Transporters_id@9.A.6	3	3	3	3	3	3	3	2	2	4	3	3	3	3	3	3	3	3	3	3	2	4	2	3	2.9	61
Transporters_id@9.A.60	12	12	10	10	11	10	7	11	10	9	10	10	10	9	10	10	10	10	12	8	9	12	7	10	10	210
Transporters_id@9.A.61	0	3	1	3	2	1	0	1	4	3	4	4	4	4	3	3	3	2	1	0	0	4	0	3	2.2	46
Transporters_id@9.A.63	15	8	9	9	8	9	9	7	10	10	11	10	11	12	8	10	10	9	10	25	8	25	7	10	10.4	218
Transporters_id@9.A.64	1	1	1	1	1	1	1	1	1	1	1	1	1	1	1	1	1	1	1	3	1	3	1	1	1.1	23
Transporters_id@9.A.70	3	3	6	4	4	2	2	2	6	4	3	3	3	3	3	3	3	3	5	2	2	6	2	3	3.3	69
Transporters_id@9.A.76	6	5	4	4	5	4	3	4	6	5	3	3	3	3	3	3	3	3	3	0	9	9	0	3	3.9	82
Transporters_id@9.A.78	2	2	2	1	2	2	2	1	2	2	2	2	2	2	2	2	2	2	2	1	0	2	0	2	1.8	37
Transporters_id@9.A.79	2	1	2	2	1	1	1	1	2	2	1	1	2	2	2	2	1	2	2	2	1	2	1	2	1.6	33
Transporters_id@9.A.8	1	2	1	2	1	2	1	0	0	1	1	1	1	1	1	0	1	1	2	2	1	2	0	1	1.1	23
Transporters_id@9.A.9	1	0	0	1	0	0	2	0	0	0	0	0	0	0	0	0	0	0	0	1	0	2	0	0	0.2	5
Transporters_id@9.B.1	2	2	2	2	2	2	2	3	2	2	2	2	2	2	2	2	2	2	2	2	2	3	2	2	2	43
Transporters_id@9.B.10	2	3	3	3	3	3	2	2	3	3	3	4	3	3	3	3	3	3	3	1	2	4	1	3	2.8	58
Transporters_id@9.B.101	0	0	0	0	0	0	1	0	0	0	0	0	0	0	0	0	0	0	0	0	0	1	0	0	0	1
Transporters_id@9.B.102	2	1	3	1	2	2	0	2	1	2	0	1	1	1	0	1	1	1	2	0	3	3	0	1	1.3	27
Transporters_id@9.B.103	1	1	1	1	1	1	1	1	1	1	1	1	1	1	1	1	1	1	1	1	1	1	1	1	1	21
Transporters_id@9.B.104	5	3	4	5	6	2	3	3	4	3	3	3	3	3	4	4	4	4	4	3	3	6	2	3	3.6	76
Transporters_id@9.B.105	3	5	4	3	4	4	4	3	5	3	4	4	4	4	4	5	4	4	2	2	4	5	2	4	3.8	79
Transporters_id@9.B.111	6	7	6	4	7	7	4	5	7	7	6	6	6	6	6	6	6	7	6	5	6	7	4	6	6	126
Transporters_id@9.B.113	2	0	1	0	0	0	0	0	1	1	0	0	0	0	0	0	0	0	1	0	0	2	0	0	0.3	6
Transporters_id@9.B.115	12	13	13	13	7	10	7	11	11	11	11	10	11	11	11	11	10	8	13	5	19	19	5	11	10.9	228
Transporters_id@9.B.119	1	1	1	1	1	3	1	2	2	3	1	1	1	1	2	1	2	2	2	3	2	3	1	1	1.6	34
Transporters_id@9.B.12	4	3	1	2	2	4	2	4	5	2	2	4	2	2	6	4	6	5	3	4	3	6	1	3	3.3	70
Transporters_id@9.B.131	1	1	1	1	1	1	1	1	1	1	1	1	1	1	1	1	1	1	1	1	1	1	1	1	1	21
Transporters_id@9.B.132	1	1	1	1	1	1	1	1	1	1	1	1	1	1	1	1	1	1	1	1	1	1	1	1	1	21
Transporters_id@9.B.133	1	0	0	0	0	0	0	0	0	0	0	0	0	0	0	0	0	0	0	1	0	1	0	0	0.1	2
Transporters_id@9.B.135	4	3	2	3	3	3	3	4	3	3	3	3	3	3	3	3	3	3	3	4	4	4	2	3	3.1	66
Transporters_id@9.B.142	9	9	9	9	9	9	9	10	10	9	9	9	9	9	9	10	9	9	9	16	10	16	9	9	9.5	200
Transporters_id@9.B.143	3	2	2	4	4	2	0	2	3	4	2	2	2	2	2	2	2	2	4	0	1	4	0	2	2.2	47
Transporters_id@9.B.146	1	1	1	1	1	1	1	1	1	1	1	2	1	1	1	1	1	0	1	1	1	2	0	1	1	21
Transporters_id@9.B.149	1	2	1	1	1	1	1	1	2	1	1	1	1	1	1	1	1	1	1	1	1	2	1	1	1.1	23
Transporters_id@9.B.15	1	1	0	0	1	0	0	0	1	2	0	0	0	0	0	0	0	0	1	0	0	2	0	0	0.3	7
Transporters_id@9.B.158	1	0	0	1	1	0	0	1	0	1	0	0	0	0	0	0	0	0	1	0	1	1	0	0	0.3	7
Transporters_id@9.B.159	0	0	0	0	0	0	0	0	0	1	0	0	0	0	0	0	0	0	0	0	0	1	0	0	0	1
Transporters_id@9.B.169	0	0	0	0	0	0	0	0	0	1	0	0	0	0	0	0	0	0	0	0	0	1	0	0	0	1
Transporters_id@9.B.17	5	8	5	4	4	5	5	8	5	7	5	4	4	4	4	5	5	5	7	7	7	8	4	5	5.4	113
Transporters_id@9.B.178	2	1	2	2	2	3	2	2	2	2	2	2	2	2	2	2	2	2	2	2	2	3	1	2	2	42
Transporters_id@9.B.179	0	0	0	0	0	0	0	0	0	0	0	0	0	0	0	0	0	0	0	0	1	1	0	0	0	1
Transporters_id@9.B.18	4	5	2	3	7	4	2	5	2	3	2	2	2	2	2	2	2	2	3	1	7	7	1	2	3	64
Transporters_id@9.B.188	5	4	4	4	4	4	4	2	4	4	4	4	4	4	4	4	4	4	4	8	4	8	2	4	4.1	87
Transporters_id@9.B.191	4	3	3	3	3	2	3	3	3	3	3	3	3	3	3	3	3	3	3	1	5	5	1	3	3	63
Transporters_id@9.B.198	4	3	3	2	3	3	2	1	3	3	3	2	2	2	3	3	3	3	3	6	1	6	1	3	2.8	58
Transporters_id@9.B.199	1	1	1	1	1	1	1	1	1	1	1	1	1	1	1	1	1	1	1	1	1	1	1	1	1	21
Transporters_id@9.B.203	1	1	1	0	1	1	0	2	1	1	1	1	1	1	1	1	1	1	1	0	1	2	0	1	0.9	19
Transporters_id@9.B.206	1	1	1	1	1	1	1	0	1	1	1	1	1	1	1	1	1	1	1	1	0	1	0	1	0.9	19
Transporters_id@9.B.21	1	1	1	1	1	1	1	1	1	1	1	1	1	1	1	1	1	1	1	1	1	1	1	1	1	21
Transporters_id@9.B.210	1	0	1	1	1	1	0	1	1	1	1	1	1	1	1	1	1	1	1	0	1	1	0	1	0.9	18
Transporters_id@9.B.213	1	1	1	1	1	1	1	0	1	1	1	1	1	1	1	1	1	1	1	2	0	2	0	1	1	20
Transporters_id@9.B.214	1	1	1	1	1	1	1	1	1	1	1	1	1	1	1	1	1	1	1	1	1	1	1	1	1	21
Transporters_id@9.B.216	1	1	1	1	1	1	1	1	1	1	1	1	1	1	1	1	1	1	1	1	1	1	1	1	1	21
Transporters_id@9.B.217	0	0	0	0	1	0	0	0	0	0	0	0	0	0	0	0	0	0	0	0	0	1	0	0	0	1
Transporters_id@9.B.229	8	6	10	8	5	6	2	2	7	4	4	4	4	4	5	6	6	5	6	4	3	10	2	5	5.2	109
Transporters_id@9.B.230	2	2	1	1	0	1	0	0	1	0	1	1	1	1	1	1	1	1	0	0	0	2	0	1	0.8	16
Transporters_id@9.B.231	1	1	1	0	1	1	1	1	1	1	1	1	1	1	1	1	1	1	1	1	1	1	0	1	1	20
Transporters_id@9.B.235	2	1	1	1	1	1	1	0	1	1	1	1	1	1	1	1	1	1	1	1	0	2	0	1	1	20
Transporters_id@9.B.238	24	7	17	8	9	14	9	6	15	10	11	9	11	10	11	11	11	10	11	2	12	24	2	11	10.9	228
Transporters_id@9.B.241	0	0	0	0	2	0	0	6	0	0	0	0	0	0	1	0	1	1	0	1	6	6	0	0	0.9	18
Transporters_id@9.B.247	3	4	2	2	2	3	1	4	2	3	1	1	1	1	2	2	2	2	2	1	3	4	1	2	2.1	44
Transporters_id@9.B.259	0	0	0	0	0	0	0	0	0	0	0	0	0	0	0	0	0	0	1	0	0	1	0	0	0	1
Transporters_id@9.B.26	2	1	1	1	1	1	0	1	1	1	1	1	1	1	1	1	1	1	1	0	0	2	0	1	0.9	19
Transporters_id@9.B.265	1	1	1	1	1	1	1	1	1	1	1	1	1	1	1	1	1	1	1	1	1	1	1	1	1	21
Transporters_id@9.B.27	2	3	2	3	2	2	2	8	2	3	2	2	2	2	2	2	2	2	2	2	5	8	2	2	2.6	54
Transporters_id@9.B.273	0	0	0	0	0	0	0	0	1	0	0	0	0	0	0	0	0	0	0	0	0	1	0	0	0	1
Transporters_id@9.B.276	0	0	0	0	0	0	0	0	1	0	0	0	0	0	0	0	0	0	0	0	0	1	0	0	0	1
Transporters_id@9.B.278	19	13	16	17	15	16	11	16	17	15	16	16	16	16	16	15	14	15	16	17	16	19	11	16	15.6	328
Transporters_id@9.B.28	1	0	0	0	0	1	0	0	0	1	0	0	0	0	0	0	0	0	0	0	0	1	0	0	0.1	3
Transporters_id@9.B.287	1	1	1	1	1	1	1	1	1	1	1	1	1	1	1	1	1	1	1	1	1	1	1	1	1	21
Transporters_id@9.B.29	5	16	9	8	14	10	4	8	8	7	2	2	2	2	2	2	2	2	3	1	12	16	1	4	5.8	121
Transporters_id@9.B.3	0	0	0	0	0	0	0	0	0	1	0	0	0	0	0	0	0	0	0	0	0	1	0	0	0	1
Transporters_id@9.B.306	0	2	0	0	0	0	0	1	0	2	0	0	0	0	0	0	0	0	1	0	0	2	0	0	0.3	6
Transporters_id@9.B.311	4	5	3	3	5	3	3	4	3	3	3	3	3	3	3	3	3	3	3	4	4	5	3	3	3.4	71
Transporters_id@9.B.313	90	133	82	80	150	72	10	3	128	63	42	41	44	44	49	50	50	43	49	4	4	150	3	49	58.6	1231
Transporters_id@9.B.314	1	1	1	1	1	1	0	1	1	1	1	1	1	1	1	1	1	1	1	1	1	1	0	1	1	20
Transporters_id@9.B.315	1	0	1	1	1	1	1	1	1	1	1	1	1	1	1	1	1	1	1	1	1	1	0	1	1	20
Transporters_id@9.B.316	3	2	3	2	1	1	0	3	4	2	2	1	1	1	2	2	2	2	0	2	4	4	0	2	1.9	40
Transporters_id@9.B.317	1	1	1	1	1	1	1	1	1	1	1	1	1	1	1	1	1	1	1	1	0	1	0	1	1	20
Transporters_id@9.B.321	0	0	0	0	0	1	0	0	1	0	0	0	0	0	0	0	0	0	0	0	0	1	0	0	0.1	2
Transporters_id@9.B.34	0	0	0	0	0	1	0	0	0	0	1	1	1	1	1	2	0	0	0	0	0	2	0	0	0.4	8
Transporters_id@9.B.347	0	0	0	0	0	0	0	0	0	1	0	0	0	0	0	0	0	0	0	0	0	1	0	0	0	1
Transporters_id@9.B.35	2	1	1	1	1	1	0	0	1	1	1	0	1	1	1	1	1	1	1	0	0	2	0	1	0.8	17
Transporters_id@9.B.354	1	1	1	1	1	1	1	0	1	1	1	1	1	1	1	1	1	1	2	0	1	2	0	1	1	20
Transporters_id@9.B.355	6	6	4	6	14	6	2	1	5	6	5	5	5	5	5	4	5	5	4	3	1	14	1	5	4.9	103
Transporters_id@9.B.36	0	0	0	0	0	0	0	0	1	0	0	0	0	0	0	0	0	0	0	0	0	1	0	0	0	1
Transporters_id@9.B.367	0	0	0	0	0	0	0	1	0	0	1	0	0	0	0	0	0	0	0	0	0	1	0	0	0.1	2
Transporters_id@9.B.371	3	3	3	4	2	3	0	1	4	3	2	2	2	2	3	3	2	3	6	0	2	6	0	3	2.5	53
Transporters_id@9.B.390	0	0	0	0	0	0	0	0	0	0	0	0	0	0	0	0	0	0	0	0	1	1	0	0	0	1
Transporters_id@9.B.391	2	2	2	2	3	2	1	2	2	2	2	2	2	2	2	2	2	2	2	3	2	3	1	2	2	43
Transporters_id@9.B.392	2	2	2	2	2	2	2	1	2	2	2	2	2	2	2	2	2	2	3	1	1	3	1	2	1.9	40
Transporters_id@9.B.396	0	1	0	1	0	0	0	0	0	0	0	0	0	0	0	0	0	0	0	0	0	1	0	0	0.1	2
Transporters_id@9.B.405	0	0	0	0	0	0	0	0	1	0	0	0	0	0	0	0	0	0	0	0	0	1	0	0	0	1
Transporters_id@9.B.415	0	0	0	0	0	0	0	0	0	0	0	0	0	0	0	0	1	0	0	0	0	1	0	0	0	1
Transporters_id@9.B.416	7	4	4	2	5	4	1	1	6	3	2	2	2	2	2	2	2	2	2	1	2	7	1	2	2.8	58
Transporters_id@9.B.417	2	2	2	2	2	2	2	1	2	2	2	2	2	2	2	2	2	2	2	2	1	2	1	2	1.9	40
Transporters_id@9.B.418	4	4	6	2	3	5	2	2	4	2	4	5	4	4	5	5	5	5	3	2	2	6	2	4	3.7	78
Transporters_id@9.B.423	2	3	1	2	2	1	1	0	3	1	0	0	0	0	0	1	0	0	2	0	3	3	0	1	1	22
Transporters_id@9.B.433	3	3	4	3	3	3	2	3	4	3	3	3	2	3	3	3	3	3	4	1	3	4	1	3	3	62
Transporters_id@9.B.436	1	0	1	0	0	0	0	0	0	0	0	0	0	0	0	0	0	0	0	0	0	1	0	0	0.1	2
Transporters_id@9.B.438	2	2	4	1	2	2	3	1	4	4	4	4	4	4	3	3	3	3	2	2	1	4	1	3	2.8	58
Transporters_id@9.B.440	3	2	2	2	2	1	2	3	3	2	2	2	2	2	1	1	2	1	3	1	3	3	1	2	2	42
Transporters_id@9.B.443	0	0	0	0	0	0	0	0	2	0	0	0	0	0	1	1	1	1	1	0	0	2	0	0	0.3	7
Transporters_id@9.B.446	1	1	1	1	1	1	1	1	1	1	1	1	1	1	1	1	1	1	1	1	1	1	1	1	1	21
Transporters_id@9.B.447	2	2	3	2	1	3	2	1	3	2	3	3	3	3	3	3	3	3	3	2	1	3	1	3	2.4	51
Transporters_id@9.B.45	2	2	2	2	2	2	0	3	2	2	1	1	1	1	2	2	2	2	2	2	11	11	0	2	2.2	46
Transporters_id@9.B.51	5	3	4	4	3	3	2	5	5	4	4	3	4	3	3	4	5	5	3	1	2	5	1	4	3.6	75
Transporters_id@9.B.56	3	5	4	4	4	1	0	0	4	2	2	2	2	2	3	2	2	3	1	0	0	5	0	2	2.2	46
Transporters_id@9.B.57	2	2	2	2	2	2	1	2	2	2	2	2	2	2	2	2	2	1	2	2	2	2	1	2	1.9	40
Transporters_id@9.B.62	0	0	0	0	0	1	0	0	0	0	0	0	0	0	0	0	0	0	0	0	0	1	0	0	0	1
Transporters_id@9.B.63	2	1	1	1	2	1	1	1	1	1	1	1	1	1	1	1	1	1	1	1	1	2	1	1	1.1	23
Transporters_id@9.B.75	1	2	0	0	0	0	0	0	0	1	0	0	0	0	0	0	0	0	0	0	1	2	0	0	0.2	5
Transporters_id@9.B.8	0	0	0	0	1	0	0	0	0	0	0	0	0	0	0	0	0	0	0	0	0	1	0	0	0	1
Transporters_id@9.B.82	1	1	1	1	1	1	0	1	1	1	1	1	1	1	1	1	1	1	1	1	1	1	0	1	1	20
Transporters_id@9.B.87	6	10	4	2	6	4	2	1	5	5	5	6	5	5	6	4	7	6	4	0	2	10	0	5	4.5	95
Transporters_id@9.B.97	0	0	0	1	0	0	0	0	1	1	0	0	0	0	0	0	0	0	0	0	0	1	0	0	0.1	3
Pfam_name@1-cysPrx_C	2	2	3	2	2	0	1	2	3	2	3	3	3	3	2	0	2	3	3	3	1	3	0	2	2.1	45
Pfam_name@14-3-3	4	3	3	3	3	1	3	2	3	3	2	1	2	2	2	1	0	2	3	2	1	4	0	2	2.2	46
Pfam_name@2_5_RNA_ligase2	1	1	2	1	1	1	0	0	2	0	0	0	0	0	0	0	0	0	1	0	0	2	0	0	0.5	10
Pfam_name@2-Hacid_dh	10	19	13	10	12	6	3	3	16	23	9	9	9	9	3	7	5	5	14	7	7	23	3	9	9.5	199
Pfam_name@2-Hacid_dh_C	13	21	14	14	15	7	3	4	19	31	10	10	11	10	3	7	6	6	17	8	7	31	3	10	11.2	236
Pfam_name@2-oxoacid_dh	3	3	3	2	3	2	3	3	4	3	3	3	3	3	2	1	2	2	3	2	1	4	1	3	2.6	54
Pfam_name@2-oxogl_dehyd_N	1	2	1	1	1	0	1	1	1	1	1	1	1	1	1	1	0	1	1	1	1	2	0	1	1	20
Pfam_name@2Fe-2S_thioredx	1	1	1	1	1	0	1	1	1	1	1	1	1	1	0	1	1	0	1	0	1	1	0	1	0.8	17
Pfam_name@2H-phosphodiest	0	0	0	0	0	0	0	0	0	1	0	0	0	0	0	0	0	0	1	0	0	1	0	0	0.1	2
Pfam_name@2OG-Fe_Oxy_2	0	0	0	0	1	0	0	0	1	1	0	0	0	0	0	0	0	0	0	0	0	1	0	0	0.1	3
Pfam_name@2OG-FeII_Oxy	12	27	22	23	26	6	0	11	28	50	11	11	11	11	9	9	8	7	25	0	15	50	0	11	15.3	322
Pfam_name@2OG-FeII_Oxy_2	9	6	7	5	9	4	2	4	7	7	6	6	6	6	2	5	6	5	6	0	7	9	0	6	5.5	115
Pfam_name@2OG-FeII_Oxy_3	6	12	3	4	13	5	1	1	6	10	2	2	2	2	3	4	2	1	4	0	12	13	0	3	4.5	95
Pfam_name@2OG-FeII_Oxy_4	1	1	1	1	1	1	1	1	1	1	1	1	1	1	1	0	0	1	1	1	0	1	0	1	0.9	18
Pfam_name@3-alpha	0	1	1	0	1	1	0	0	1	1	0	0	0	0	0	0	0	0	0	0	0	1	0	0	0.3	6
Pfam_name@3-dmu-9_3-mt	0	0	0	0	0	0	0	0	0	1	0	0	0	0	0	0	0	0	0	0	0	1	0	0	0	1
Pfam_name@3-HAO	1	1	1	2	1	0	0	1	1	2	1	1	1	1	0	0	1	1	2	1	1	2	0	1	1	20
Pfam_name@3Beta_HSD	5	6	6	5	5	2	2	2	4	9	3	3	3	3	2	3	3	3	4	2	9	9	2	3	4	84
Pfam_name@3HCDH	2	4	4	3	3	1	1	0	5	2	4	4	4	4	2	4	3	1	3	0	1	5	0	3	2.6	55
Pfam_name@3HCDH_N	2	4	4	3	3	1	1	0	5	2	4	4	4	4	2	4	3	1	3	0	1	5	0	3	2.6	55
Pfam_name@40S_S4_C	1	1	1	1	1	1	1	1	1	1	1	1	1	1	0	1	0	0	1	2	1	2	0	1	0.9	19
Pfam_name@40S_SA_C	1	1	1	0	1	1	1	1	1	1	1	1	1	1	0	0	1	1	1	0	1	1	0	1	0.8	17
Pfam_name@4F5	2	2	0	1	0	0	0	1	0	1	0	1	0	0	0	1	0	0	0	1	1	2	0	0	0.5	11
Pfam_name@4HB_MCP_1	0	0	0	0	0	0	1	0	0	0	0	0	0	0	0	0	0	0	0	0	0	1	0	0	0	1
Pfam_name@4HBT	7	9	7	6	8	3	2	4	7	9	6	6	6	6	2	5	5	3	11	1	6	11	1	6	5.7	119
Pfam_name@4HBT_2	7	4	1	3	5	1	0	1	4	3	1	1	1	1	1	1	1	0	2	1	2	7	0	1	2	41
Pfam_name@4HBT_3	2	4	3	4	13	2	1	1	5	3	3	3	3	3	2	1	2	2	4	0	2	13	0	3	3	63
Pfam_name@5_3_exonuc	0	0	0	0	0	0	0	0	0	0	0	0	0	0	0	0	0	0	0	0	1	1	0	0	0	1
Pfam_name@5_nucleotid_C	0	2	1	2	2	2	0	1	1	3	1	1	1	1	0	2	1	0	2	0	1	3	0	1	1.1	24
Pfam_name@5-FTHF_cyc-lig	2	1	2	1	1	1	1	1	2	2	2	2	2	2	2	1	2	1	1	1	0	2	0	1	1.4	30
Pfam_name@60KD_IMP	2	1	2	1	1	0	1	2	2	1	2	2	2	2	2	1	2	1	1	2	2	2	0	2	1.5	32
Pfam_name@6PF2K	4	3	3	3	3	1	3	1	3	3	3	3	3	3	3	3	3	2	3	4	2	4	1	3	2.8	59
Pfam_name@6PGD	2	2	3	2	2	2	1	1	2	1	2	2	2	2	1	1	2	0	2	2	1	3	0	2	1.7	35
Pfam_name@7tm_1	0	0	0	0	0	0	0	0	0	3	0	0	0	0	0	0	0	1	0	0	0	3	0	0	0.2	4
Pfam_name@7tm_2	2	2	1	0	2	1	0	0	0	1	1	1	1	1	1	0	1	1	2	0	0	2	0	1	0.9	18
Pfam_name@7tm_7	0	0	0	0	0	0	0	0	0	1	0	0	0	0	0	0	0	0	0	0	0	1	0	0	0	1
Pfam_name@7TMR-DISM_7TM	0	0	0	0	0	0	0	0	0	0	0	0	0	0	0	0	1	0	0	0	0	1	0	0	0	1
Pfam_name@A_deamin	4	1	1	0	1	1	1	1	1	1	1	1	1	1	0	0	0	0	1	1	1	4	0	1	0.9	19
Pfam_name@A_deaminase	6	7	7	9	6	1	3	2	6	10	5	5	5	5	3	5	4	4	6	4	3	10	1	5	5	106
Pfam_name@A_deaminase_N	0	0	1	2	0	0	0	0	0	0	0	0	0	0	0	0	0	0	0	0	1	2	0	0	0.2	4
Pfam_name@AA_kinase	3	4	4	3	4	2	3	2	4	5	3	3	3	3	2	2	1	1	3	4	1	5	1	3	2.9	60
Pfam_name@AA_permease	22	40	22	23	23	9	6	5	32	40	15	15	15	15	15	13	12	8	20	20	11	40	5	15	18.1	381
Pfam_name@AA_permease_2	36	35	24	24	27	18	4	13	27	31	15	16	15	15	11	13	11	11	37	5	14	37	4	15	19.1	402
Pfam_name@Aa_trans	13	21	11	18	13	9	5	4	12	12	9	9	9	9	6	6	8	6	18	7	8	21	4	9	10.1	213
Pfam_name@AAA	49	59	53	57	82	28	33	32	62	60	37	37	37	37	30	34	25	23	45	32	40	82	23	37	42.5	892
Pfam_name@AAA_11	10	9	11	9	11	6	7	6	12	11	7	7	7	7	8	4	6	4	9	5	10	12	4	7	7.9	166
Pfam_name@AAA_12	10	10	13	9	13	7	7	7	12	11	7	7	7	7	9	5	5	5	9	5	11	13	5	7	8.4	176
Pfam_name@AAA_13	0	0	1	0	0	1	0	0	2	4	0	0	0	0	0	0	0	0	0	1	0	4	0	0	0.4	9
Pfam_name@AAA_15	0	0	0	0	1	0	0	0	0	0	0	0	0	0	0	0	0	0	0	0	0	1	0	0	0	1
Pfam_name@AAA_16	11	13	10	4	14	9	5	19	12	17	6	5	5	5	7	7	5	5	8	2	6	19	2	7	8.3	175
Pfam_name@AAA_17	0	1	2	1	2	0	0	0	1	1	0	0	0	0	0	0	0	0	1	0	0	2	0	0	0.4	9
Pfam_name@AAA_18	3	2	3	3	2	2	3	2	2	5	2	2	2	2	3	1	2	3	3	2	2	5	1	2	2.4	51
Pfam_name@AAA_19	1	0	0	1	1	1	0	0	0	0	1	1	1	1	0	0	0	0	2	1	2	2	0	1	0.6	13
Pfam_name@AAA_2	3	3	3	3	4	1	1	3	4	4	3	3	3	3	0	3	1	1	2	3	3	4	0	3	2.6	54
Pfam_name@AAA_21	0	1	0	0	0	0	0	1	0	0	0	0	0	0	0	0	0	0	0	0	0	1	0	0	0.1	2
Pfam_name@AAA_22	6	9	5	4	7	3	3	0	7	9	2	1	2	2	2	3	2	2	1	3	1	9	0	3	3.5	74
Pfam_name@AAA_23	1	1	1	1	2	1	2	1	1	1	1	0	0	0	0	0	0	0	1	2	0	2	0	1	0.8	16
Pfam_name@AAA_25	0	0	0	1	0	0	0	0	1	0	0	0	0	0	0	0	0	0	0	0	0	1	0	0	0.1	2
Pfam_name@AAA_26	1	1	1	1	1	0	1	1	1	0	1	1	1	1	0	1	0	1	1	1	0	1	0	1	0.8	16
Pfam_name@AAA_28	0	0	0	0	0	0	0	0	0	0	0	0	0	0	0	0	0	0	0	0	1	1	0	0	0	1
Pfam_name@AAA_30	0	1	1	1	0	0	0	0	0	1	0	0	0	0	0	0	0	0	0	0	1	1	0	0	0.2	5
Pfam_name@AAA_32	0	0	0	1	0	0	0	0	0	0	0	0	0	0	0	0	0	0	0	0	0	1	0	0	0	1
Pfam_name@AAA_33	1	2	1	3	3	2	0	1	1	3	1	1	1	1	1	0	0	1	4	0	1	4	0	1	1.3	28
Pfam_name@AAA_5	2	3	2	3	4	2	2	3	2	2	2	2	2	2	2	2	2	2	1	2	4	4	1	2	2.3	48
Pfam_name@AAA_6	1	1	1	1	1	1	1	1	1	1	1	1	1	1	1	1	1	1	0	1	1	1	0	1	1	20
Pfam_name@AAA_7	1	1	1	1	1	1	1	1	1	1	1	1	1	1	1	1	1	1	0	1	1	1	0	1	1	20
Pfam_name@AAA_8	1	1	1	1	1	1	1	1	1	1	1	1	1	1	1	1	1	1	0	1	1	1	0	1	1	20
Pfam_name@AAA_9	1	1	1	1	1	1	1	1	1	1	1	1	1	1	1	1	1	1	1	1	1	1	1	1	1	21
Pfam_name@AAA_assoc_2	3	2	2	3	3	2	3	2	3	3	3	3	3	3	2	3	3	2	3	3	2	3	2	3	2.7	56
Pfam_name@AAL_decarboxy	0	1	0	3	0	0	0	0	0	1	0	0	0	0	0	0	0	0	2	0	0	3	0	0	0.3	7
Pfam_name@AAR2	2	0	1	1	0	1	1	0	1	1	1	1	1	1	1	1	1	0	1	1	0	2	0	1	0.8	17
Pfam_name@AARP2CN	2	2	2	2	2	1	2	1	2	2	2	1	1	1	1	1	2	1	2	2	1	2	1	2	1.6	33
Pfam_name@AAT	1	2	1	1	1	1	0	1	1	4	1	1	1	1	0	1	1	0	2	0	0	4	0	1	1	21
Pfam_name@AATase	3	6	1	2	6	0	0	2	1	3	0	0	0	0	0	0	0	0	1	4	0	6	0	0	1.4	29
Pfam_name@AATF-Che1	1	0	1	1	1	1	1	0	1	1	1	1	1	1	1	1	1	0	1	1	1	1	0	1	0.9	18
Pfam_name@ABA_GPCR	1	1	1	1	1	1	1	0	1	1	1	1	1	1	1	0	1	1	1	1	0	1	0	1	0.9	18
Pfam_name@ABA_WDS	0	0	0	0	0	0	0	0	0	0	0	0	0	0	0	0	0	0	0	0	1	1	0	0	0	1
Pfam_name@ABC_ATPase	0	0	0	0	0	0	0	0	0	0	0	0	0	0	0	0	0	0	1	0	1	1	0	0	0.1	2
Pfam_name@ABC_membrane	35	41	19	27	33	15	8	16	24	41	12	12	12	12	11	8	14	10	20	10	24	41	8	15	19.2	404
Pfam_name@ABC_membrane_2	2	2	2	2	2	1	2	1	2	2	2	2	2	2	1	1	1	2	2	2	1	2	1	2	1.7	36
Pfam_name@ABC_tran	59	72	43	49	56	29	20	31	54	74	30	30	30	30	26	22	27	25	40	31	42	74	20	31	39	820
Pfam_name@ABC_tran_CTD	1	1	1	1	1	0	0	0	1	1	1	1	1	1	1	1	1	1	1	0	0	1	0	1	0.8	16
Pfam_name@ABC_tran_Xtn	3	3	2	3	3	3	2	2	2	4	2	2	2	2	2	0	1	2	2	2	2	4	0	2	2.2	46
Pfam_name@ABC_trans_N	8	11	7	6	6	4	1	3	12	10	5	5	5	5	5	5	5	5	5	5	4	12	1	5	5.8	122
Pfam_name@ABC1	4	3	4	4	4	4	4	2	5	4	4	4	4	4	1	1	0	0	4	3	4	5	0	4	3.2	67
Pfam_name@ABC2_membrane	13	17	13	12	10	5	3	4	19	16	8	8	8	8	8	8	8	6	8	10	7	19	3	8	9.5	199
Pfam_name@ABC2_membrane_2	0	0	0	0	0	0	0	1	0	0	0	0	0	0	0	0	0	0	0	0	0	1	0	0	0	1
Pfam_name@ABC2_membrane_3	2	3	1	1	2	0	0	1	1	2	1	1	1	1	1	1	0	1	2	0	1	3	0	1	1.1	23
Pfam_name@ABC2_membrane_5	0	0	0	0	0	0	0	0	0	1	0	0	0	0	0	0	0	0	0	0	0	1	0	0	0	1
Pfam_name@AbfB	1	1	0	1	0	1	0	0	0	1	0	0	0	0	0	0	0	0	1	0	0	1	0	0	0.3	6
Pfam_name@Abhydro_lipase	1	1	1	1	1	1	0	2	1	1	1	1	1	1	1	1	2	2	2	2	0	2	0	1	1.1	24
Pfam_name@Abhydrolase_1	32	45	28	31	52	27	11	28	38	50	17	17	17	17	9	7	11	10	40	14	34	52	7	27	25.5	535
Pfam_name@Abhydrolase_2	5	5	3	5	9	3	2	3	4	4	3	3	3	3	4	2	5	4	6	1	2	9	1	3	3.8	79
Pfam_name@Abhydrolase_3	29	38	29	26	35	16	5	17	44	39	18	18	19	19	14	15	15	17	28	1	20	44	1	19	22	462
Pfam_name@Abhydrolase_4	4	12	3	4	6	7	0	7	5	10	1	1	1	1	1	1	1	1	4	0	5	12	0	3	3.6	75
Pfam_name@Abhydrolase_5	0	0	0	0	1	0	0	0	0	0	0	0	0	0	0	0	0	0	1	0	0	1	0	0	0.1	2
Pfam_name@Abhydrolase_6	34	40	30	33	52	15	2	15	31	46	18	18	18	18	18	18	21	10	31	1	21	52	1	18	23.3	490
Pfam_name@Abhydrolase_9_N	0	0	0	0	1	0	0	0	0	0	0	0	0	0	0	0	0	0	0	0	0	1	0	0	0	1
Pfam_name@Abi	1	0	1	1	1	0	1	1	1	1	1	1	1	1	1	0	0	1	1	1	1	1	0	1	0.8	17
Pfam_name@ABM	4	6	3	1	4	1	0	2	7	7	3	3	3	3	3	3	1	0	5	0	4	7	0	3	3	63
Pfam_name@Abp2	1	1	1	0	1	0	0	0	1	1	1	1	1	1	0	0	1	0	1	0	0	1	0	1	0.6	12
Pfam_name@ACAS_N	5	2	3	4	4	4	1	0	3	5	3	3	3	3	2	2	2	3	5	2	2	5	0	3	2.9	61
Pfam_name@Acatn	1	1	1	1	1	1	1	1	1	1	1	1	1	1	0	1	1	0	3	2	1	3	0	1	1	22
Pfam_name@ACBP	2	2	2	2	2	0	2	2	2	2	2	2	2	2	0	0	1	0	2	1	3	3	0	2	1.6	33
Pfam_name@ACC_central	2	1	1	1	1	1	1	1	1	1	1	1	1	1	1	1	1	1	1	2	1	2	1	1	1.1	23
Pfam_name@Acetate_kinase	1	1	1	0	1	0	0	1	1	1	0	0	0	0	0	0	0	0	1	0	0	1	0	0	0.4	8
Pfam_name@AcetylCoA_hyd_C	1	1	1	1	1	1	0	0	1	1	1	1	1	1	1	0	0	1	1	1	0	1	0	1	0.8	16
Pfam_name@AcetylCoA_hydro	1	1	1	1	1	1	0	0	1	1	1	1	1	1	1	0	0	1	1	1	0	1	0	1	0.8	16
Pfam_name@Acetyltransf_1	32	36	21	27	40	18	10	14	23	32	15	15	15	15	10	8	11	8	27	13	10	40	8	15	19	400
Pfam_name@Acetyltransf_10	8	6	4	8	8	3	0	3	5	11	5	5	5	5	2	4	2	2	9	0	6	11	0	5	4.8	101
Pfam_name@Acetyltransf_13	1	0	1	0	0	1	1	1	1	0	1	0	1	1	1	1	1	0	1	1	1	1	0	1	0.7	15
Pfam_name@Acetyltransf_2	1	2	1	3	3	3	0	2	4	1	3	1	2	2	1	0	2	1	4	0	2	4	0	2	1.8	38
Pfam_name@Acetyltransf_3	9	9	7	9	8	6	1	6	11	16	3	3	3	3	1	2	3	1	5	1	7	16	1	5	5.4	114
Pfam_name@Acetyltransf_4	0	0	1	0	0	1	0	0	0	1	0	0	0	0	0	0	0	0	1	0	1	1	0	0	0.2	5
Pfam_name@Acetyltransf_5	0	0	0	0	0	0	0	0	0	0	0	0	0	0	0	0	0	1	0	0	0	1	0	0	0	1
Pfam_name@Acetyltransf_7	6	3	5	1	8	3	1	3	4	8	2	2	2	2	1	1	2	1	3	0	6	8	0	2	3	64
Pfam_name@Acetyltransf_8	2	2	4	4	2	2	1	0	5	3	1	1	1	1	0	1	1	1	2	0	1	5	0	1	1.7	35
Pfam_name@Acetyltransf_9	0	1	1	0	1	1	0	0	0	0	0	0	0	0	0	0	0	0	1	0	1	1	0	0	0.3	6
Pfam_name@Acid_PPase	2	1	1	1	1	1	2	1	1	1	1	1	1	1	1	1	1	1	1	1	1	2	1	1	1.1	23
Pfam_name@Aconitase	4	7	6	4	5	2	4	5	6	6	4	5	4	4	3	2	2	1	5	4	3	7	1	4	4.1	86
Pfam_name@Aconitase_C	4	7	5	5	5	2	4	5	6	6	4	4	4	4	3	2	2	1	5	4	3	7	1	4	4	85
Pfam_name@ACOX	1	2	1	1	2	2	1	1	1	1	1	1	1	1	1	1	0	1	2	1	1	2	0	1	1.1	24
Pfam_name@ACPS	2	2	3	3	3	2	3	2	3	3	3	3	3	3	1	2	3	2	3	3	3	3	1	3	2.6	55
Pfam_name@ACT	3	5	1	3	4	2	2	1	2	5	1	1	1	1	1	0	0	0	3	2	1	5	0	1	1.9	39
Pfam_name@ACT_3	0	0	0	0	0	0	0	0	0	0	1	1	1	1	0	0	0	0	1	0	0	1	0	0	0.2	5
Pfam_name@ACT_7	2	3	2	2	3	1	2	2	2	3	3	3	3	3	1	2	0	0	2	1	2	3	0	2	2	42
Pfam_name@ActA	0	0	0	0	0	0	0	0	0	0	0	0	0	0	0	0	1	0	0	0	0	1	0	0	0	1
Pfam_name@Actin	11	10	10	11	10	7	10	12	10	12	10	10	10	10	7	3	4	4	10	11	11	12	3	10	9.2	193
Pfam_name@Actin_micro	0	0	0	1	0	0	0	0	0	0	0	0	0	0	0	0	0	0	0	0	0	1	0	0	0	1
Pfam_name@Acyl_CoA_thio	0	0	0	0	0	0	0	0	0	0	0	0	0	0	0	0	0	0	0	1	0	1	0	0	0	1
Pfam_name@Acyl_transf_1	27	33	12	34	54	6	1	3	32	22	5	5	5	5	8	5	5	7	19	1	5	54	1	6	14	294
Pfam_name@Acyl_transf_3	7	9	4	12	4	2	3	0	10	9	3	3	3	3	3	3	2	3	11	0	0	12	0	3	4.5	94
Pfam_name@Acyl-ACP_TE	2	0	0	0	0	0	0	0	0	0	0	0	0	0	0	0	0	0	0	0	0	2	0	0	0.1	2
Pfam_name@Acyl-CoA_dh_1	10	13	10	12	10	4	5	6	17	13	11	10	11	11	9	9	6	5	15	0	6	17	0	10	9.2	193
Pfam_name@Acyl-CoA_dh_2	2	1	1	1	1	0	0	0	1	2	1	1	1	1	1	1	1	1	1	0	0	2	0	1	0.9	18
Pfam_name@Acyl-CoA_dh_M	13	15	12	14	12	6	6	7	18	15	12	11	12	12	11	10	7	7	17	1	8	18	1	12	10.8	226
Pfam_name@Acyl-CoA_dh_N	11	13	11	12	10	4	5	6	16	13	12	11	12	11	10	10	8	5	15	0	6	16	0	11	9.6	201
Pfam_name@Acyl-CoA_ox_N	1	2	1	1	2	2	1	1	1	1	1	1	1	1	1	1	0	1	2	1	1	2	0	1	1.1	24
Pfam_name@Acylphosphatase	1	1	1	1	1	0	0	0	1	1	1	0	1	1	1	1	0	0	0	0	0	1	0	1	0.6	12
Pfam_name@Acyltransf_C	2	2	3	2	1	2	2	0	3	2	3	3	3	3	1	2	1	2	3	3	1	3	0	2	2.1	44
Pfam_name@Acyltransferase	6	3	8	6	5	3	6	5	8	6	7	7	7	7	2	3	3	5	7	6	5	8	2	6	5.5	115
Pfam_name@AD	0	0	1	0	0	1	0	0	1	0	1	0	1	1	2	1	1	1	1	1	0	2	0	1	0.6	13
Pfam_name@Ad_cyc_g-alpha	2	0	1	1	1	0	1	0	1	1	1	1	0	1	1	1	0	0	1	1	0	2	0	1	0.7	15
Pfam_name@Ada_Zn_binding	2	1	1	0	1	1	0	0	1	1	0	0	0	0	0	0	0	0	1	0	1	2	0	0	0.5	10
Pfam_name@Ada3	1	1	1	1	1	0	1	1	1	1	1	1	1	1	1	0	1	1	1	1	1	1	0	1	0.9	19
Pfam_name@Adap_comp_sub	4	2	4	4	4	3	2	3	4	4	4	4	4	4	4	3	1	2	4	5	4	5	1	4	3.5	73
Pfam_name@Adaptin_binding	1	1	1	1	1	1	1	1	1	1	1	1	1	1	0	1	0	1	1	1	1	1	0	1	0.9	19
Pfam_name@Adaptin_N	9	7	8	9	9	4	7	9	9	8	8	8	8	8	7	5	5	5	8	9	7	9	4	8	7.5	157
Pfam_name@ADC	1	6	1	3	2	1	0	0	2	3	1	1	1	1	1	1	0	1	1	0	1	6	0	1	1.3	28
Pfam_name@Adenine_deam_C	0	0	0	0	0	0	0	0	1	2	0	0	0	0	0	0	0	0	0	0	0	2	0	0	0.1	3
Pfam_name@Adeno_100	0	0	0	0	0	0	0	0	0	0	0	0	0	0	0	0	0	0	0	1	0	1	0	0	0	1
Pfam_name@Adeno_E3_CR2	2	0	0	0	0	0	0	0	0	0	0	0	0	0	0	0	0	0	0	1	0	2	0	0	0.1	3
Pfam_name@Adeno_PV	0	0	0	0	0	0	0	0	0	0	1	1	1	1	0	0	0	0	0	0	0	1	0	0	0.2	4
Pfam_name@AdenylateSensor	1	1	1	1	1	1	1	0	1	1	1	1	1	1	1	0	0	1	1	1	1	1	0	1	0.9	18
Pfam_name@Adenylsucc_synt	1	1	1	2	2	1	1	0	1	1	1	1	1	1	0	0	0	0	1	1	1	2	0	1	0.9	18
Pfam_name@ADH_N	61	98	60	59	99	29	3	29	99	98	34	33	33	34	33	24	29	26	58	16	46	99	3	34	47.7	1001
Pfam_name@ADH_N_2	2	5	3	6	4	1	1	9	3	6	2	2	2	2	1	1	2	1	3	1	7	9	1	2	3	64
Pfam_name@ADH_N_assoc	1	2	3	2	3	2	0	1	1	4	3	3	3	3	1	1	2	2	2	0	0	4	0	2	1.9	39
Pfam_name@adh_short	107	159	93	105	201	52	18	45	140	217	40	41	43	43	32	39	39	32	113	16	98	217	16	45	79.7	1673
Pfam_name@adh_short_C2	44	86	63	54	98	33	10	35	87	86	43	41	42	42	33	26	35	34	64	1	18	98	1	42	46.4	975
Pfam_name@ADH_zinc_N	66	100	62	72	108	27	5	42	105	113	41	37	40	41	35	28	31	30	59	18	53	113	5	41	53	1113
Pfam_name@ADH_zinc_N_2	10	18	7	9	23	5	0	0	13	14	2	2	2	2	3	2	2	3	8	4	4	23	0	4	6.3	133
Pfam_name@ADIP	1	0	2	2	1	1	2	1	2	1	1	1	1	1	2	0	1	1	2	0	1	2	0	1	1.1	24
Pfam_name@ADK	4	5	4	3	4	4	3	3	3	2	3	3	3	3	1	1	0	2	3	3	3	5	0	3	2.9	60
Pfam_name@ADK_lid	2	1	2	2	2	2	2	2	2	2	2	2	2	2	1	0	0	2	2	2	2	2	0	2	1.7	36
Pfam_name@AdoHcyase	1	1	1	1	1	1	1	1	1	1	1	1	1	1	1	0	0	1	1	1	1	1	0	1	0.9	19
Pfam_name@AdoHcyase_NAD	1	1	1	1	1	1	1	1	1	1	1	1	1	1	1	0	0	1	1	1	1	1	0	1	0.9	19
Pfam_name@AdoMet_MTase	1	1	1	0	0	0	1	0	1	1	1	1	1	1	1	1	1	1	1	1	1	1	0	1	0.8	17
Pfam_name@ADP_ribosyl_GH	0	0	0	1	0	0	0	1	0	2	0	0	0	0	0	0	0	0	1	0	0	2	0	0	0.2	5
Pfam_name@ADSL_C	1	1	2	2	2	1	1	1	3	2	1	1	1	1	1	0	1	0	1	1	0	3	0	1	1.1	24
Pfam_name@Aegerolysin	1	0	0	0	0	0	0	0	0	0	0	0	0	0	0	0	0	0	0	0	0	1	0	0	0	1
Pfam_name@AEP1	0	0	0	0	0	0	0	0	0	0	0	0	0	0	0	0	0	0	0	1	0	1	0	0	0	1
Pfam_name@AF-4	1	0	0	0	1	0	0	0	0	1	0	0	0	0	1	0	0	0	0	0	0	1	0	0	0.2	4
Pfam_name@AFG1_ATPase	2	2	2	1	2	1	2	1	2	2	2	2	2	2	1	1	0	0	3	1	2	3	0	2	1.6	33
Pfam_name@Afi1	1	1	1	1	1	1	0	1	1	1	1	1	1	1	0	1	0	0	1	1	1	1	0	1	0.8	17
Pfam_name@AflR	0	1	0	3	2	1	0	0	1	0	0	0	0	0	0	0	0	0	3	0	0	3	0	0	0.5	11
Pfam_name@AFT	0	0	0	0	1	0	0	0	0	0	0	0	0	0	0	0	0	0	0	2	0	2	0	0	0.1	3
Pfam_name@Aft1_HRA	1	1	1	0	1	1	1	1	1	1	1	1	1	1	1	1	0	0	1	0	1	1	0	1	0.8	17
Pfam_name@Aft1_HRR	1	1	1	0	1	1	1	0	1	1	1	1	1	1	1	1	0	0	1	0	0	1	0	1	0.7	15
Pfam_name@Aft1_OSA	0	1	1	0	1	1	1	0	1	1	1	1	1	1	1	1	0	0	1	1	0	1	0	1	0.7	15
Pfam_name@AGA2	0	0	0	0	0	0	0	0	0	0	0	0	0	0	0	0	0	0	0	1	0	1	0	0	0	1
Pfam_name@AgrD	0	0	0	1	0	0	0	0	0	0	0	0	0	0	0	0	0	0	0	0	0	1	0	0	0	1
Pfam_name@Aha1_N	1	1	1	1	1	0	1	1	1	1	1	1	1	1	0	1	1	0	1	2	1	2	0	1	0.9	19
Pfam_name@AhpC-TSA	4	3	5	3	3	1	2	3	4	4	5	4	5	5	3	1	3	4	4	4	3	5	1	4	3.5	73
Pfam_name@AhpC-TSA_2	3	2	2	3	2	4	1	1	3	3	2	2	2	2	2	2	2	2	3	0	4	4	0	2	2.2	47
Pfam_name@AHSA1	1	1	1	1	1	0	1	1	1	1	1	1	1	1	0	1	1	0	1	1	1	1	0	1	0.9	18
Pfam_name@AICARFT_IMPCHas	2	1	1	1	1	0	1	1	1	1	1	1	1	1	1	1	1	0	1	2	1	2	0	1	1	21
Pfam_name@AIG1	0	0	1	0	0	0	0	0	0	0	0	0	0	0	0	0	0	0	1	0	0	1	0	0	0.1	2
Pfam_name@AIG2_2	1	0	1	1	1	2	0	1	1	2	1	1	1	1	0	1	0	2	1	0	0	2	0	1	0.9	18
Pfam_name@Aim19	1	0	1	1	0	1	0	1	1	1	0	0	0	0	1	0	0	0	1	1	0	1	0	0	0.5	10
Pfam_name@Aim21	4	1	1	1	1	1	1	0	1	1	1	1	1	1	1	1	1	1	1	1	0	4	0	1	1	22
Pfam_name@AIM24	2	3	2	2	2	2	2	0	2	2	2	2	2	2	1	1	2	1	3	1	1	3	0	2	1.8	37
Pfam_name@AIM3	0	0	0	0	0	0	0	0	0	0	1	1	1	1	0	1	0	1	0	1	0	1	0	0	0.3	7
Pfam_name@AIM5	1	1	1	1	1	0	0	1	1	1	1	1	1	0	1	1	1	1	1	1	0	1	0	1	0.8	17
Pfam_name@AIP3	1	1	1	2	1	1	1	1	1	1	1	1	1	1	1	1	1	0	1	1	1	2	0	1	1	21
Pfam_name@AIRC	1	1	1	1	1	1	1	1	1	1	1	1	1	1	1	1	1	0	1	1	1	1	0	1	1	20
Pfam_name@AIRS	1	1	1	1	1	1	1	1	1	1	1	1	1	1	1	0	1	0	1	1	1	1	0	1	0.9	19
Pfam_name@AIRS_C	2	2	2	2	2	2	2	2	2	2	2	2	2	2	2	0	2	0	2	2	1	2	0	2	1.8	37
Pfam_name@AJAP1_PANP_C	0	0	0	0	0	0	0	0	0	1	0	0	0	0	0	0	0	0	0	0	0	1	0	0	0	1
Pfam_name@AKAP7_NLS	1	1	0	1	1	1	0	1	0	1	1	0	1	1	1	0	0	1	1	0	1	1	0	1	0.7	14
Pfam_name@Ala_racemase_C	0	1	0	0	0	0	0	0	0	0	0	0	0	0	0	0	0	0	0	0	0	1	0	0	0	1
Pfam_name@Ala_racemase_N	2	4	2	2	2	2	1	2	2	2	2	2	2	2	1	2	2	2	2	2	2	4	1	2	2	42
Pfam_name@ALAD	1	1	1	1	1	1	1	1	1	1	1	1	1	1	1	1	1	0	1	1	0	1	0	1	0.9	19
Pfam_name@AlaDh_PNT_C	1	1	0	2	2	2	0	0	0	1	0	0	0	0	0	0	0	0	2	0	0	2	0	0	0.5	11
Pfam_name@AlaDh_PNT_N	2	2	1	2	2	2	1	2	1	2	1	1	1	1	1	0	0	0	2	1	1	2	0	1	1.2	26
Pfam_name@Alanine_zipper	0	0	0	0	0	0	0	0	1	0	0	0	0	0	0	0	0	0	0	0	0	1	0	0	0	1
Pfam_name@Alb1	1	1	1	1	1	0	1	0	1	1	1	1	1	1	1	1	1	1	1	2	0	2	0	1	0.9	19
Pfam_name@Alba	1	1	0	1	0	1	1	0	1	1	1	1	1	1	1	1	1	1	0	1	0	1	0	1	0.8	16
Pfam_name@Ald_Xan_dh_C	2	2	2	2	1	1	0	0	2	2	2	2	2	2	1	1	2	2	1	0	0	2	0	2	1.4	29
Pfam_name@Ald_Xan_dh_C2	2	2	2	2	1	1	0	0	2	2	2	2	2	2	1	1	2	2	1	0	0	2	0	2	1.4	29
Pfam_name@Aldedh	16	41	24	23	39	14	8	12	30	42	14	14	14	14	6	9	10	5	26	10	16	42	5	14	18.4	387
Pfam_name@Aldo_ket_red	39	55	34	45	50	17	5	46	39	79	20	21	19	20	16	14	16	12	31	15	42	79	5	21	30.2	635
Pfam_name@Aldolase_II	5	6	5	5	7	4	1	4	7	17	4	4	4	4	2	3	2	2	9	1	3	17	1	4	4.7	99
Pfam_name@Aldose_epim	5	3	3	5	4	2	3	2	3	5	3	3	3	3	2	3	2	2	4	4	3	5	2	3	3.2	67
Pfam_name@ALG11_N	1	1	1	1	1	0	1	1	1	1	1	1	1	1	1	1	1	0	1	1	1	1	0	1	0.9	19
Pfam_name@Alg14	1	1	1	0	1	1	1	1	1	1	1	1	1	1	1	1	0	1	1	1	1	1	0	1	0.9	19
Pfam_name@ALG3	1	1	1	1	1	1	1	1	1	1	1	1	1	1	1	1	1	0	0	1	1	1	0	1	0.9	19
Pfam_name@Alg6_Alg8	2	2	2	2	2	1	2	2	2	2	2	2	2	2	2	2	0	0	3	2	2	3	0	2	1.8	38
Pfam_name@Alginate_lyase	3	3	1	3	2	1	0	1	2	5	0	0	0	0	0	0	0	0	0	0	2	5	0	0	1.1	23
Pfam_name@Alginate_lyase2	1	0	0	0	0	0	0	0	0	0	0	0	0	0	0	0	0	0	0	0	0	1	0	0	0	1
Pfam_name@ALIX_LYPXL_bnd	3	1	2	2	2	1	2	3	2	2	3	2	2	3	2	2	1	1	3	2	2	3	1	2	2	43
Pfam_name@Alk_phosphatase	1	3	2	2	4	0	0	0	2	3	2	2	2	2	0	2	1	1	2	1	0	4	0	2	1.5	32
Pfam_name@Alkyl_sulf_C	2	0	0	0	0	0	0	0	0	1	0	0	0	0	0	0	0	0	0	1	0	2	0	0	0.2	4
Pfam_name@Alkyl_sulf_dimr	2	0	0	0	0	0	0	0	0	1	0	0	0	0	0	0	0	0	0	1	0	2	0	0	0.2	4
Pfam_name@Allantoicase	1	1	1	1	1	1	0	1	1	1	1	1	1	1	0	1	0	0	1	1	1	1	0	1	0.8	17
Pfam_name@ALMS_motif	1	0	0	0	0	0	0	0	0	0	0	0	0	0	0	0	0	0	0	0	0	1	0	0	0	1
Pfam_name@ALO	2	4	2	2	3	0	0	1	2	2	1	1	1	1	0	0	1	1	1	1	0	4	0	1	1.2	26
Pfam_name@Alpha_adaptin_C	1	1	1	1	1	0	1	1	1	1	1	1	1	1	1	1	1	1	1	1	1	1	0	1	1	20
Pfam_name@Alpha_adaptinC2	3	3	3	3	3	2	3	2	3	3	3	3	3	3	2	1	1	1	3	4	1	4	1	3	2.5	53
Pfam_name@Alpha_GJ	0	0	0	0	1	0	0	0	0	0	0	0	0	0	0	0	0	0	0	0	0	1	0	0	0	1
Pfam_name@Alpha_kinase	2	0	0	2	1	0	0	0	0	0	0	0	0	0	0	0	0	0	0	0	4	4	0	0	0.4	9
Pfam_name@Alpha_L_fucos	0	2	1	3	3	0	0	0	3	2	1	1	1	1	1	1	1	1	1	0	4	4	0	1	1.3	27
Pfam_name@Alpha-amylase	10	13	8	15	5	4	3	3	8	14	3	3	3	3	2	1	1	3	14	8	11	15	1	4	6.4	135
Pfam_name@Alpha-amylase_C	2	1	1	1	1	0	1	1	1	2	1	1	1	1	0	0	0	1	1	1	5	5	0	1	1.1	23
Pfam_name@Alpha-L-AF_C	3	3	4	3	2	3	0	1	5	4	2	2	2	2	0	1	2	1	3	0	1	5	0	2	2.1	44
Pfam_name@Alpha-mann_mid	2	2	1	1	1	1	1	1	1	2	1	1	1	1	0	1	0	0	1	1	1	2	0	1	1	21
Pfam_name@ALS_ss_C	1	1	1	1	1	1	1	1	1	1	1	1	1	1	1	0	0	0	1	1	1	1	0	1	0.9	18
Pfam_name@AltA1	0	3	8	0	5	0	0	0	11	2	2	1	2	2	0	1	1	1	0	0	0	11	0	1	1.9	39
Pfam_name@Amidase	25	30	20	19	36	13	1	8	30	79	15	13	15	15	8	9	10	9	29	3	12	79	1	15	19	399
Pfam_name@Amido_AtzD_TrzD	1	0	0	0	0	0	0	0	0	1	0	0	0	0	0	0	0	0	1	0	0	1	0	0	0.1	3
Pfam_name@Amidohydro_1	11	27	18	15	20	5	0	7	20	35	8	9	8	8	6	5	7	5	15	3	12	35	0	8	11.6	244
Pfam_name@Amidohydro_2	9	18	11	10	11	4	2	2	17	19	6	7	6	7	5	7	7	5	12	1	4	19	1	7	8.1	170
Pfam_name@Amidohydro_3	2	8	2	4	5	1	0	3	2	7	1	1	1	1	0	1	1	0	3	0	3	8	0	1	2.2	46
Pfam_name@Amidoligase_2	11	3	2	4	11	0	0	0	3	6	0	0	0	0	0	0	0	0	0	0	0	11	0	0	1.9	40
Pfam_name@Amino_oxidase	9	27	12	12	18	5	5	5	19	17	8	8	8	8	8	9	8	8	9	1	6	27	1	8	10	210
Pfam_name@Aminotran_1_2	24	33	22	18	22	14	12	11	25	28	14	14	14	14	6	8	10	11	21	12	18	33	6	14	16.7	351
Pfam_name@Aminotran_3	8	15	9	8	10	3	3	4	11	22	8	8	8	8	5	5	6	6	10	4	5	22	3	8	7.9	166
Pfam_name@Aminotran_4	6	10	4	5	6	3	3	2	6	7	5	5	5	5	2	1	5	2	6	3	2	10	1	5	4.4	93
Pfam_name@Aminotran_5	12	12	9	9	10	6	2	3	11	11	8	7	8	8	7	3	5	6	10	4	6	12	2	8	7.5	157
Pfam_name@AMMECR1	1	1	1	1	1	0	1	1	1	1	1	1	1	1	1	1	1	1	1	1	1	1	0	1	1	20
Pfam_name@Ammonium_transp	4	4	3	4	5	3	1	0	4	8	3	3	3	3	2	0	1	1	5	3	2	8	0	3	3	62
Pfam_name@Amnionless	0	0	0	0	0	0	0	1	0	0	0	0	0	0	0	0	0	0	0	0	0	1	0	0	0	1
Pfam_name@AMP_N	3	3	3	3	3	2	2	2	3	3	3	2	3	3	3	2	2	1	3	2	0	3	0	3	2.4	51
Pfam_name@AMP-binding	59	51	42	48	58	25	14	21	74	57	38	37	38	38	29	33	30	28	57	10	30	74	10	38	38.9	817
Pfam_name@AMP-binding_C	26	24	21	17	23	12	6	10	30	27	21	21	21	21	17	19	14	10	33	5	9	33	5	21	18.4	387
Pfam_name@AMPK1_CBM	5	3	4	4	3	3	3	0	4	4	4	4	4	4	0	4	3	2	3	7	2	7	0	4	3.3	70
Pfam_name@AMPKBI	1	1	1	1	1	1	1	0	1	1	1	1	1	1	0	1	0	1	1	3	1	3	0	1	1	20
Pfam_name@An_peroxidase	2	4	6	4	3	2	2	2	6	2	2	2	2	2	2	1	2	1	2	0	2	6	0	2	2.4	51
Pfam_name@ANAPC_CDC26	1	0	1	1	1	0	2	1	1	2	0	1	0	0	0	1	0	1	0	1	0	2	0	1	0.7	14
Pfam_name@ANAPC1	1	0	1	1	1	1	1	1	1	1	1	1	1	1	1	1	1	1	1	1	1	1	0	1	1	20
Pfam_name@ANAPC10	1	1	1	1	1	1	1	1	1	2	1	1	1	1	1	1	1	1	1	1	1	2	1	1	1	22
Pfam_name@ANAPC15	0	0	0	0	0	0	0	0	0	0	0	0	0	0	0	0	0	0	0	0	1	1	0	0	0	1
Pfam_name@ANAPC2	1	1	1	1	1	0	1	2	1	1	1	1	1	1	1	1	0	0	0	1	1	2	0	1	0.9	18
Pfam_name@ANAPC3	2	3	2	3	3	1	2	3	2	4	4	4	4	4	4	3	3	2	4	2	1	4	1	3	2.9	60
Pfam_name@ANAPC4	1	1	1	1	1	1	1	1	1	1	1	1	1	1	1	1	1	1	1	1	0	1	0	1	1	20
Pfam_name@ANAPC4_WD40	7	5	9	7	10	7	7	13	7	11	5	6	5	5	5	3	5	5	12	7	9	13	3	7	7.1	150
Pfam_name@ANAPC5	1	1	1	1	1	1	1	1	1	1	1	1	1	1	1	1	1	0	1	1	1	1	0	1	1	20
Pfam_name@ANAPC8	1	1	1	1	1	1	1	1	1	1	1	1	1	1	1	1	1	1	1	1	1	1	1	1	1	21
Pfam_name@ANAPC9	0	0	0	0	0	0	0	0	0	0	0	0	0	0	0	0	0	0	0	1	0	1	0	0	0	1
Pfam_name@Anillin	1	1	1	1	1	1	1	0	1	1	1	1	1	1	1	1	1	0	1	0	0	1	0	1	0.8	17
Pfam_name@Ank	3	3	2	2	3	1	2	1	1	5	0	0	0	0	3	1	2	0	2	0	1	5	0	1	1.5	32
Pfam_name@Ank_2	59	101	48	35	141	33	12	13	47	113	17	16	16	15	34	30	26	20	32	11	19	141	11	30	39.9	838
Pfam_name@Ank_3	1	3	1	0	4	0	0	0	0	2	0	0	1	0	0	1	0	1	3	0	0	4	0	0	0.8	17
Pfam_name@Ank_4	9	24	8	10	32	7	3	3	7	25	4	4	4	4	9	5	5	3	12	4	6	32	3	6	9	188
Pfam_name@Ank_5	10	15	11	8	19	12	5	3	10	22	7	7	8	8	11	9	6	7	8	5	4	22	3	8	9.3	195
Pfam_name@AnmK	1	2	0	0	1	0	0	0	2	3	0	0	0	0	0	0	0	0	0	0	0	3	0	0	0.4	9
Pfam_name@Annexin	2	2	2	2	1	2	1	0	2	3	2	2	2	2	1	0	2	2	2	0	0	3	0	2	1.5	32
Pfam_name@Anoctamin	1	1	2	2	2	1	1	1	2	1	1	1	1	1	0	1	1	1	1	1	0	2	0	1	1.1	23
Pfam_name@Anp1	3	3	3	3	5	2	0	0	3	3	3	3	3	3	2	3	1	3	3	3	0	5	0	3	2.5	52
Pfam_name@ANTH	3	2	2	2	2	1	2	2	2	2	2	2	2	2	0	1	1	0	2	3	1	3	0	2	1.7	36
Pfam_name@Anth_synt_I_N	2	2	2	2	3	1	2	1	2	2	2	2	2	2	1	2	2	0	2	2	2	3	0	2	1.8	38
Pfam_name@Anti-TRAP	0	0	0	0	0	0	0	0	0	0	0	0	0	0	0	0	0	0	0	1	0	1	0	0	0	1
Pfam_name@Anticodon_1	7	5	5	7	7	2	5	4	5	6	5	4	5	5	5	3	4	3	4	5	4	7	2	5	4.8	100
Pfam_name@Antigen_C	1	0	0	0	0	0	0	0	0	0	0	0	0	0	0	0	0	0	0	0	0	1	0	0	0	1
Pfam_name@AOX	1	1	1	1	1	1	1	0	1	1	1	1	1	1	0	1	1	1	1	0	1	1	0	1	0.9	18
Pfam_name@AP_endonuc_2	4	6	3	3	4	0	1	1	4	4	3	3	3	3	3	1	0	1	3	1	1	6	0	3	2.5	52
Pfam_name@ApbA	9	6	9	4	8	4	4	1	9	10	6	6	6	6	6	3	3	4	8	3	1	10	1	6	5.5	116
Pfam_name@ApbA_C	9	5	9	4	8	4	3	1	9	11	6	6	6	6	6	3	3	4	8	5	1	11	1	6	5.6	117
Pfam_name@Apc13p	2	1	1	1	1	1	1	0	1	1	1	1	1	1	1	1	1	1	1	1	0	2	0	1	1	20
Pfam_name@Apc15p	1	0	1	1	1	1	0	0	1	1	1	1	1	1	0	1	1	0	1	1	0	1	0	1	0.7	15
Pfam_name@APG12	1	1	1	1	1	0	0	1	1	1	1	0	1	1	1	1	0	1	1	1	2	2	0	1	0.9	18
Pfam_name@APG17	1	1	2	1	2	1	1	1	2	1	2	2	2	2	1	1	1	1	2	1	1	2	1	1	1.4	29
Pfam_name@APG5	1	1	1	1	1	1	1	1	1	1	1	1	1	1	1	1	0	0	1	1	0	1	0	1	0.9	18
Pfam_name@APG6	1	3	4	2	2	1	1	1	4	2	1	1	1	1	1	3	1	0	3	3	1	4	0	1	1.8	37
Pfam_name@APG9	1	1	1	1	1	1	1	0	1	1	1	1	1	1	1	1	0	0	1	1	1	1	0	1	0.9	18
Pfam_name@APH	20	15	10	10	39	15	1	6	12	28	7	7	9	9	15	12	13	13	30	1	33	39	1	12	14.5	305
Pfam_name@Apolipoprotein	2	2	8	3	3	1	0	1	5	2	2	1	2	2	1	0	0	2	1	1	1	8	0	2	1.9	40
Pfam_name@ApoLp-III	0	0	0	0	1	0	0	0	0	1	0	0	0	0	0	0	0	0	0	0	0	1	0	0	0.1	2
Pfam_name@ApoO	1	1	1	1	1	1	1	1	1	1	1	1	1	1	0	0	1	1	1	1	1	1	0	1	0.9	19
Pfam_name@Apq12	1	1	1	1	1	0	1	0	1	1	1	0	1	1	1	0	1	1	1	1	0	1	0	1	0.8	16
Pfam_name@APS_kinase	2	1	2	2	2	2	0	2	2	2	2	2	2	2	0	0	2	1	2	2	1	2	0	2	1.6	33
Pfam_name@Apt1	2	1	1	1	1	1	1	1	1	1	1	1	1	1	1	1	1	1	2	2	0	2	0	1	1.1	23
Pfam_name@Aquarius_N	1	1	1	1	1	1	1	0	2	1	1	1	1	1	1	0	1	1	1	0	0	2	0	1	0.9	18
Pfam_name@ArabFuran-catal	1	1	0	1	0	1	0	0	0	2	0	0	0	0	0	0	0	0	1	0	0	2	0	0	0.3	7
Pfam_name@ArAE_2	4	2	2	1	3	2	0	2	2	1	2	2	2	2	2	0	2	0	2	1	2	4	0	2	1.7	36
Pfam_name@ArAE_2_N	4	2	1	1	3	2	1	1	1	1	1	1	1	1	1	0	1	0	2	2	2	4	0	1	1.4	29
Pfam_name@Arb1	2	1	1	1	1	1	1	0	1	1	1	1	1	1	1	1	1	1	1	0	0	2	0	1	0.9	19
Pfam_name@Arb2	1	1	1	1	1	0	1	0	1	1	1	1	1	1	1	1	1	1	1	1	1	1	0	1	0.9	19
Pfam_name@Arch_fla_DE	1	0	0	0	0	0	0	0	0	0	0	0	0	0	0	0	0	0	0	0	0	1	0	0	0	1
Pfam_name@ARD	1	1	1	1	1	1	1	1	1	1	1	1	1	1	0	0	1	0	1	1	0	1	0	1	0.8	17
Pfam_name@Arf	9	7	8	7	9	7	4	5	7	8	7	7	7	7	7	1	5	4	7	7	6	9	1	7	6.5	136
Pfam_name@Arfaptin	0	0	0	0	0	0	0	0	0	0	0	0	0	0	0	0	0	0	1	0	0	1	0	0	0	1
Pfam_name@ArfGap	5	5	4	5	5	3	13	4	5	5	4	5	5	5	3	3	3	4	5	6	2	13	2	5	4.7	99
Pfam_name@Arg_repressor	0	1	0	0	0	0	0	0	0	0	0	0	0	0	0	0	0	0	0	0	0	1	0	0	0	1
Pfam_name@Arg_tRNA_synt_N	1	0	1	0	0	0	1	0	1	0	1	1	1	1	1	0	0	1	1	2	0	2	0	1	0.6	13
Pfam_name@Arginase	4	9	4	4	5	2	0	3	5	12	4	3	4	4	3	3	3	2	4	1	4	12	0	4	4	83
Pfam_name@Arginosuc_synth	3	2	1	1	2	1	1	1	1	1	1	1	1	1	0	0	0	0	1	1	0	3	0	1	1	20
Pfam_name@ArgJ	3	1	1	1	1	0	1	1	1	2	1	1	1	1	1	1	1	0	1	1	1	3	0	1	1	22
Pfam_name@ArgoL1	5	1	5	3	5	1	3	4	4	2	3	3	3	3	1	4	2	2	3	0	6	6	0	3	3	63
Pfam_name@ArgoL2	2	1	3	3	4	1	3	5	2	2	3	3	3	3	1	3	2	2	3	0	6	6	0	3	2.6	55
Pfam_name@ArgoMid	2	1	2	1	2	1	3	2	1	1	2	2	2	2	1	2	0	1	1	0	4	4	0	2	1.6	33
Pfam_name@ArgoN	4	1	5	3	5	1	3	6	3	2	3	3	3	3	1	3	2	2	3	0	5	6	0	3	2.9	61
Pfam_name@ARID	5	4	3	3	5	2	4	2	3	4	3	3	3	3	2	2	3	1	2	2	1	5	1	3	2.9	60
Pfam_name@Arm	5	1	3	2	3	0	3	1	4	2	3	3	3	3	1	2	2	1	2	2	1	5	0	2	2.2	47
Pfam_name@Arm_3	2	0	1	1	1	0	1	1	1	1	1	1	1	1	1	1	1	0	1	1	0	2	0	1	0.9	18
Pfam_name@AroM	0	0	1	0	0	0	0	0	0	1	0	0	0	0	0	0	0	0	0	0	0	1	0	0	0.1	2
Pfam_name@ARPC4	1	1	1	1	1	0	0	1	1	1	1	1	1	1	1	0	0	0	1	1	1	1	0	1	0.8	16
Pfam_name@Arrestin_C	4	4	4	4	4	3	3	1	6	5	6	6	6	6	4	2	5	3	4	9	2	9	1	4	4.3	91
Pfam_name@Arrestin_N	3	6	9	3	4	4	4	4	8	5	5	5	5	5	3	1	5	3	4	7	7	9	1	5	4.8	100
Pfam_name@ARS2	3	1	1	1	1	1	1	1	1	1	1	1	1	1	1	1	0	0	1	0	0	3	0	1	0.9	19
Pfam_name@ArsA_ATPase	1	1	1	1	1	1	1	1	1	1	1	1	1	1	1	1	1	1	1	1	1	1	1	1	1	21
Pfam_name@ArsB	1	0	1	1	1	0	0	0	0	1	0	0	0	0	0	0	0	0	0	0	0	1	0	0	0.2	5
Pfam_name@Arv1	1	1	1	1	1	1	1	0	1	1	1	0	1	1	1	1	1	0	1	1	1	1	0	1	0.9	18
Pfam_name@Arylesterase	0	0	0	1	1	0	0	0	0	0	0	0	0	0	0	0	0	0	0	0	0	1	0	0	0.1	2
Pfam_name@Arylsulfotran_2	4	4	6	5	8	7	0	0	11	8	5	5	5	5	4	3	4	3	16	0	1	16	0	5	5	104
Pfam_name@ASCH	0	0	0	0	0	0	0	0	0	1	0	0	0	0	0	0	0	0	0	0	0	1	0	0	0	1
Pfam_name@ASF1_hist_chap	1	1	1	1	1	0	1	1	1	1	1	1	1	1	1	0	1	1	1	1	1	1	0	1	0.9	19
Pfam_name@ASFV_L11L	0	0	0	1	0	0	0	0	0	0	0	0	0	0	0	0	0	0	0	0	0	1	0	0	0	1
Pfam_name@ASL_C	0	0	0	0	0	0	0	0	1	0	0	0	0	0	0	0	0	0	0	0	0	1	0	0	0	1
Pfam_name@ASL_C2	1	2	1	2	1	1	1	1	1	2	1	1	1	1	0	1	1	0	1	1	1	2	0	1	1	22
Pfam_name@AsmA_2	0	0	0	0	0	0	1	0	0	0	0	0	0	0	0	0	0	0	0	0	0	1	0	0	0	1
Pfam_name@Asn_synthase	2	7	3	2	2	2	2	1	3	2	2	2	2	2	1	1	1	0	2	3	3	7	0	2	2.1	45
Pfam_name@Asp	22	19	22	23	25	10	5	27	25	29	20	14	17	18	11	12	16	14	15	9	31	31	5	18	18.3	384
Pfam_name@Asp_Glu_race	0	4	2	2	0	0	0	0	3	5	1	1	1	1	0	1	1	0	4	1	1	5	0	1	1.3	28
Pfam_name@Asp_protease	1	1	1	1	1	0	1	0	1	1	1	1	1	1	0	0	0	0	1	1	0	1	0	1	0.7	14
Pfam_name@Asp_protease_2	1	1	0	0	1	0	0	3	0	1	101	0	4	3	0	0	0	0	0	0	4	101	0	0	5.7	119
Pfam_name@Asp-B-Hydro_N	0	1	0	0	0	0	0	0	0	0	0	0	0	0	0	0	0	0	0	0	0	1	0	0	0	1
Pfam_name@Asparaginase	2	4	2	1	4	1	1	1	2	3	1	1	1	1	2	2	2	1	2	5	1	5	1	2	1.9	40
Pfam_name@Asparaginase_2	3	3	2	3	3	2	1	2	2	3	2	1	2	2	2	2	2	2	2	0	1	3	0	2	2	42
Pfam_name@Asparaginase_II	0	2	1	0	1	0	0	0	1	1	0	0	0	0	0	0	0	0	0	0	0	2	0	0	0.3	6
Pfam_name@Aspzincin_M35	0	5	5	1	3	0	0	0	0	3	0	0	0	0	0	0	0	0	0	0	0	5	0	0	0.8	17
Pfam_name@Astacin	1	1	0	0	0	0	0	0	1	0	0	0	0	0	0	0	0	0	4	0	0	4	0	0	0.3	7
Pfam_name@AstE_AspA	0	0	0	0	1	0	0	0	0	0	0	0	0	0	0	0	0	0	1	0	0	1	0	0	0.1	2
Pfam_name@ASXH	2	1	1	1	1	0	0	1	1	1	1	1	1	1	1	0	0	1	1	0	0	2	0	1	0.8	16
Pfam_name@ATE_C	1	1	1	1	1	1	1	1	1	1	1	1	1	1	1	1	1	1	1	1	1	1	1	1	1	21
Pfam_name@ATE_N	1	1	1	0	1	1	1	0	1	1	1	1	1	1	1	1	1	1	1	1	1	1	0	1	0.9	19
Pfam_name@ATG_C	3	3	2	3	3	2	2	1	4	2	3	3	3	3	3	3	2	2	3	2	2	4	1	3	2.6	54
Pfam_name@ATG101	1	1	1	1	1	0	1	1	1	1	1	1	1	1	0	1	0	1	1	0	1	1	0	1	0.8	17
Pfam_name@ATG11	1	1	1	1	1	1	1	2	1	1	1	1	1	1	1	1	1	0	1	1	0	2	0	1	1	20
Pfam_name@ATG13	1	1	1	0	2	1	1	0	1	1	1	1	1	1	1	1	1	1	0	1	1	2	0	1	0.9	19
Pfam_name@Atg14	2	3	2	1	2	2	2	1	2	2	3	3	3	3	2	4	2	1	3	1	2	4	1	2	2.2	46
Pfam_name@ATG16	1	5	4	6	2	1	2	5	5	5	2	2	2	2	4	3	0	0	2	1	2	6	0	2	2.7	56
Pfam_name@ATG19_autophagy	0	0	0	0	0	0	0	0	0	0	0	0	0	0	0	0	0	0	0	2	0	2	0	0	0.1	2
Pfam_name@ATG2_CAD	1	1	1	1	1	1	1	1	1	1	1	1	1	1	1	1	1	1	1	1	0	1	0	1	1	20
Pfam_name@ATG22	5	1	2	2	2	2	1	3	3	1	2	2	2	2	1	1	2	1	3	1	3	5	1	2	2	42
Pfam_name@ATG27	3	2	2	2	2	1	2	0	1	2	2	1	1	1	1	0	1	0	2	1	1	3	0	1	1.3	28
Pfam_name@Atg31	0	0	0	0	0	0	0	0	0	0	0	0	0	0	0	0	0	0	0	1	0	1	0	0	0	1
Pfam_name@ATG7_N	1	1	1	1	1	0	1	1	1	1	1	1	1	1	0	1	0	1	1	1	1	1	0	1	0.9	18
Pfam_name@Atg8	1	1	1	1	1	0	1	1	1	1	1	1	1	1	0	1	0	1	1	1	0	1	0	1	0.8	17
Pfam_name@ATP_bind_1	3	2	3	3	3	2	3	2	3	3	3	3	3	3	1	2	1	2	3	3	3	3	1	3	2.6	54
Pfam_name@ATP_bind_3	2	1	2	2	2	2	2	2	2	2	2	2	2	2	1	2	2	2	2	1	1	2	1	2	1.8	38
Pfam_name@ATP_sub_h	1	1	1	1	1	0	1	0	1	1	1	1	1	1	1	1	0	1	1	1	1	1	0	1	0.9	18
Pfam_name@ATP_synt_H	1	1	1	1	1	0	0	0	1	1	1	0	1	1	1	0	1	0	1	1	0	1	0	1	0.7	14
Pfam_name@ATP_transf	1	2	2	1	3	2	0	0	2	1	1	1	1	1	1	1	1	0	1	2	1	3	0	1	1.2	25
Pfam_name@ATP-cone	1	1	2	1	1	1	1	1	1	1	1	1	1	1	1	0	0	0	1	2	1	2	0	1	1	20
Pfam_name@ATP-grasp	1	1	1	1	1	1	1	1	1	1	1	1	1	1	1	1	1	0	1	1	1	1	0	1	1	20
Pfam_name@ATP-grasp_2	2	3	2	2	2	1	2	1	2	2	2	2	2	2	2	2	2	2	2	1	2	3	1	2	1.9	40
Pfam_name@ATP-grasp_3	0	0	0	2	1	0	0	0	0	0	0	0	0	0	0	0	0	0	0	0	0	2	0	0	0.1	3
Pfam_name@ATP-grasp_4	1	1	0	0	1	0	0	0	0	0	0	0	0	0	0	0	0	0	2	0	0	2	0	0	0.2	5
Pfam_name@ATP-sulfurylase	1	0	1	1	1	1	0	1	1	1	1	1	1	1	0	0	1	0	1	1	0	1	0	1	0.7	15
Pfam_name@ATP-synt	1	1	1	1	1	1	1	1	1	1	1	0	1	1	1	1	0	1	1	1	1	1	0	1	0.9	19
Pfam_name@ATP-synt_10	1	1	1	1	1	1	1	1	1	1	1	1	1	1	1	1	1	0	1	1	1	1	0	1	1	20
Pfam_name@ATP-synt_A	0	0	0	0	0	0	0	0	0	0	0	0	0	0	0	0	0	0	0	1	0	1	0	0	0	1
Pfam_name@ATP-synt_ab	4	3	4	4	4	1	4	3	4	4	4	4	4	4	1	2	2	2	5	4	4	5	1	4	3.4	71
Pfam_name@ATP-synt_ab_C	1	1	1	1	1	0	1	1	1	1	1	1	1	1	0	1	0	1	1	1	1	1	0	1	0.9	18
Pfam_name@ATP-synt_ab_N	4	4	4	4	4	1	4	3	4	4	4	4	4	4	1	2	2	2	4	4	4	4	1	4	3.4	71
Pfam_name@ATP-synt_ab_Xtn	1	1	1	1	1	1	1	0	1	1	1	1	1	1	0	1	1	0	1	1	1	1	0	1	0.9	18
Pfam_name@ATP-synt_C	5	5	5	4	6	1	3	1	4	5	4	4	4	4	2	2	3	2	4	4	2	6	1	4	3.5	74
Pfam_name@ATP-synt_D	1	1	1	1	1	0	1	1	1	1	1	1	1	1	0	0	0	0	1	1	1	1	0	1	0.8	16
Pfam_name@ATP-synt_DE_N	1	1	1	1	1	1	1	1	1	1	1	1	1	1	0	1	1	0	1	1	1	1	0	1	0.9	19
Pfam_name@ATP-synt_E	1	1	1	1	1	1	0	1	1	1	1	1	1	1	1	0	1	1	1	1	0	1	0	1	0.9	18
Pfam_name@ATP-synt_Eps	1	1	1	1	1	0	1	1	1	1	1	1	1	1	0	0	1	0	1	1	1	1	0	1	0.8	17
Pfam_name@ATP-synt_F	1	1	1	0	1	1	1	1	1	1	1	1	1	1	1	1	1	0	1	1	0	1	0	1	0.9	18
Pfam_name@ATP-synt_G	1	1	1	1	1	0	1	1	1	1	1	1	1	1	0	1	1	0	1	1	1	1	0	1	0.9	18
Pfam_name@ATP-synt_J	1	1	0	0	0	0	0	1	0	0	0	0	0	0	0	0	0	0	0	1	1	1	0	0	0.2	5
Pfam_name@ATP-synt_S1	1	0	1	1	1	0	1	0	0	1	1	1	1	1	0	0	0	1	1	0	0	1	0	1	0.6	12
Pfam_name@ATP11	3	2	1	1	1	0	1	1	1	1	1	1	1	1	1	0	1	1	1	1	1	3	0	1	1	22
Pfam_name@ATP12	1	1	1	1	1	1	1	1	1	1	1	1	1	1	1	1	1	1	1	1	1	1	1	1	1	21
Pfam_name@ATP13	1	1	1	1	1	0	0	0	1	1	1	1	1	1	0	1	1	1	1	2	0	2	0	1	0.8	17
Pfam_name@ATPase	0	1	0	0	0	0	0	0	0	0	1	0	0	0	0	0	1	0	0	0	0	1	0	0	0.1	3
Pfam_name@ATPase_2	0	0	0	0	0	0	0	1	0	0	0	0	0	0	0	0	0	0	1	0	1	1	0	0	0.1	3
Pfam_name@ATPgrasp_Ter	1	0	0	0	0	0	0	0	0	0	0	0	0	0	0	0	0	0	0	0	0	1	0	0	0	1
Pfam_name@Atrophin-1	0	0	0	0	0	0	0	0	0	0	0	0	0	0	0	0	0	1	0	0	0	1	0	0	0	1
Pfam_name@AtuA	1	9	5	1	4	2	0	0	6	12	1	1	1	1	1	1	1	0	3	0	0	12	0	1	2.4	50
Pfam_name@Atx10homo_assoc	3	1	1	1	1	0	1	1	1	1	1	1	1	1	0	0	0	1	1	1	0	3	0	1	0.9	18
Pfam_name@Auto_anti-p27	0	0	0	0	0	0	0	1	0	0	0	0	0	0	0	0	0	0	0	0	1	1	0	0	0.1	2
Pfam_name@Autophagy_act_C	2	2	1	1	2	0	1	2	2	2	1	1	2	2	1	1	2	1	2	2	2	2	0	2	1.5	32
Pfam_name@Autophagy_C	1	1	1	1	1	0	1	1	1	1	1	1	1	1	0	0	1	0	1	1	1	1	0	1	0.8	17
Pfam_name@Autophagy_N	1	1	1	1	1	1	1	1	1	1	1	1	1	1	0	0	1	0	1	1	1	1	0	1	0.9	18
Pfam_name@Auxin_canalis	0	0	0	0	1	0	0	0	0	0	0	0	0	0	0	0	0	0	0	0	0	1	0	0	0	1
Pfam_name@Avl9	1	1	1	1	1	0	0	1	1	1	1	1	1	1	1	1	1	1	1	1	0	1	0	1	0.9	18
Pfam_name@Ax_dynein_light	1	0	0	0	0	0	0	0	0	0	0	0	0	0	0	0	0	0	0	0	0	1	0	0	0	1
Pfam_name@AXE1	0	0	0	0	1	0	0	0	0	0	0	0	0	0	0	0	0	0	0	0	0	1	0	0	0	1
Pfam_name@AZUL	2	2	1	1	1	0	2	0	2	1	2	2	2	2	1	1	0	1	2	0	1	2	0	1	1.2	26
Pfam_name@B_lectin	0	0	0	0	1	1	0	0	0	2	0	0	0	0	0	0	0	0	0	0	1	2	0	0	0.2	5
Pfam_name@B-block_TFIIIC	0	1	1	1	1	1	0	1	1	1	1	1	1	1	1	0	0	0	1	1	0	1	0	1	0.7	15
Pfam_name@B12-binding	0	0	1	0	0	0	0	0	1	0	0	0	0	0	0	0	0	0	0	0	0	1	0	0	0.1	2
Pfam_name@B12D	1	1	0	1	0	0	0	0	0	1	1	1	1	1	0	0	0	1	0	0	1	1	0	0	0.5	10
Pfam_name@B3_4	1	1	1	1	1	0	1	1	1	1	1	1	1	1	1	0	0	0	1	1	1	1	0	1	0.8	17
Pfam_name@B5	1	1	1	1	1	0	1	1	1	1	1	1	1	1	1	0	0	0	1	1	1	1	0	1	0.8	17
Pfam_name@B56	3	1	1	1	1	1	1	1	1	1	1	1	1	1	1	1	0	0	1	1	0	3	0	1	1	20
Pfam_name@BAAT_C	0	0	0	0	0	0	0	0	1	0	0	0	0	0	0	0	0	0	0	0	0	1	0	0	0	1
Pfam_name@Bac_GDH	1	1	1	0	1	0	1	1	1	1	1	1	1	1	1	0	1	0	1	0	1	1	0	1	0.8	16
Pfam_name@Bac_luciferase	2	10	3	7	10	1	0	0	3	19	3	3	3	3	2	3	2	2	9	0	0	19	0	3	4	85
Pfam_name@Bac_rhamnosid	2	6	0	2	3	1	0	0	2	6	0	0	0	0	0	0	0	0	1	0	0	6	0	0	1.1	23
Pfam_name@Bac_rhamnosid_C	5	12	0	5	6	3	1	1	4	10	0	0	0	0	3	1	2	1	3	0	3	12	0	2	2.9	60
Pfam_name@Bac_rhamnosid_N	2	6	0	2	3	1	0	0	2	6	0	0	0	0	0	0	0	0	1	0	0	6	0	0	1.1	23
Pfam_name@Bac_rhamnosid6H	7	15	4	10	6	4	1	1	8	12	1	1	1	1	3	2	3	1	5	0	4	15	0	3	4.3	90
Pfam_name@Bac_rhodopsin	2	1	2	3	4	2	1	0	2	3	2	2	2	2	1	1	0	1	4	3	1	4	0	2	1.9	39
Pfam_name@Bac_surface_Ag	1	1	1	1	1	1	1	1	1	1	1	1	1	1	0	0	0	0	1	1	1	1	0	1	0.8	17
Pfam_name@Bacillus_HBL	0	0	0	0	0	0	0	0	0	1	0	0	0	0	0	0	0	0	0	0	0	1	0	0	0	1
Pfam_name@bact-PGI_C	0	0	0	0	0	0	0	0	1	1	0	0	0	0	0	0	0	0	0	0	0	1	0	0	0.1	2
Pfam_name@Bactofilin	1	1	0	0	0	0	0	0	0	0	0	0	0	0	0	0	0	0	0	0	0	1	0	0	0.1	2
Pfam_name@Baculo_PEP_C	0	0	2	1	0	0	0	0	2	0	0	0	0	0	0	0	0	0	0	0	0	2	0	0	0.2	5
Pfam_name@BAF1_ABF1	0	0	0	0	0	0	0	0	0	0	0	0	0	0	0	0	0	0	0	1	0	1	0	0	0	1
Pfam_name@BAG	1	1	1	1	0	0	1	2	1	1	1	1	1	1	1	0	1	1	1	1	3	3	0	1	1	21
Pfam_name@BAH	5	3	4	4	4	4	3	6	4	4	3	3	3	3	3	1	4	2	4	5	4	6	1	4	3.6	76
Pfam_name@BAMBI	0	0	0	0	0	0	0	0	0	0	0	0	0	0	0	0	1	0	0	0	0	1	0	0	0	1
Pfam_name@Band_7	5	5	5	5	5	5	4	2	5	5	4	4	4	4	1	4	3	2	5	2	5	5	1	4	4	84
Pfam_name@Band_7_C	1	1	1	1	1	1	1	0	1	1	1	1	1	1	0	1	1	0	1	0	0	1	0	1	0.8	16
Pfam_name@Bap31	1	1	1	1	1	1	1	1	1	1	1	1	1	1	0	0	0	0	1	3	0	3	0	1	0.9	18
Pfam_name@BAR	6	5	4	5	4	2	5	3	4	5	5	5	5	5	2	4	3	3	5	2	3	6	2	4	4	85
Pfam_name@BAR_2	2	1	1	1	1	1	1	1	1	1	1	1	1	1	0	0	0	1	1	2	0	2	0	1	0.9	19
Pfam_name@BAR_3	2	2	2	2	2	2	2	0	2	2	2	2	2	2	2	2	2	2	2	2	0	2	0	2	1.8	38
Pfam_name@BAR_3_WASP_bdg	0	0	0	0	0	0	0	1	0	0	0	0	0	0	0	0	0	0	0	0	1	1	0	0	0.1	2
Pfam_name@BAT2_N	0	0	0	0	0	0	0	0	1	0	0	0	0	0	0	0	0	0	0	0	0	1	0	0	0	1
Pfam_name@BatD	0	1	0	0	0	1	0	0	0	0	0	0	0	0	0	0	0	0	0	0	0	1	0	0	0.1	2
Pfam_name@BATS	1	1	1	1	1	1	1	1	1	1	1	1	1	1	1	0	1	0	1	1	1	1	0	1	0.9	19
Pfam_name@Bax1-I	2	3	2	2	2	1	3	2	2	2	2	2	2	2	2	1	2	1	2	1	2	3	1	2	1.9	40
Pfam_name@BBE	19	37	16	25	35	4	1	4	23	26	6	6	6	6	5	7	6	5	13	0	9	37	0	6	12.3	259
Pfam_name@BBP1_C	0	0	0	0	0	0	0	0	0	0	0	0	0	0	0	0	0	0	0	1	0	1	0	0	0	1
Pfam_name@BBP1_N	0	0	0	0	0	0	0	0	0	0	0	0	0	0	0	0	0	0	0	1	0	1	0	0	0	1
Pfam_name@BC10	1	1	1	1	1	1	0	1	1	1	1	1	1	1	1	1	1	0	1	0	0	1	0	1	0.8	17
Pfam_name@BCAS2	1	1	1	1	1	1	1	0	1	1	1	1	1	1	0	0	1	1	1	1	1	1	0	1	0.9	18
Pfam_name@BCDHK_Adom3	3	3	3	3	3	1	3	2	3	3	3	3	3	3	3	2	2	1	3	2	3	3	1	3	2.6	55
Pfam_name@BCIP	1	1	1	1	1	1	1	0	1	1	1	1	1	1	0	1	1	0	1	1	1	1	0	1	0.9	18
Pfam_name@BCNT	1	1	1	1	1	1	1	1	1	1	1	1	1	1	1	0	1	1	1	1	0	1	0	1	0.9	19
Pfam_name@BcrAD_BadFG	0	0	0	0	0	0	0	0	0	1	0	0	0	0	0	0	0	0	0	0	0	1	0	0	0	1
Pfam_name@BCS1_N	3	6	2	6	5	1	1	2	2	4	2	2	2	2	3	2	3	2	4	1	4	6	1	2	2.8	59
Pfam_name@Beach	1	1	1	1	1	1	1	1	1	1	1	1	1	1	1	1	0	1	1	1	1	1	0	1	1	20
Pfam_name@Bestrophin	2	1	2	2	1	2	1	5	2	1	2	2	2	2	1	1	1	1	2	0	3	5	0	2	1.7	36
Pfam_name@BET	3	1	2	1	1	2	2	1	2	1	2	2	2	2	2	2	2	1	2	3	0	3	0	2	1.7	36
Pfam_name@Beta_elim_lyase	1	5	1	2	3	1	1	1	1	3	1	1	1	1	0	1	0	1	2	1	0	5	0	1	1.3	28
Pfam_name@Beta_helix	0	3	2	2	1	2	0	1	2	4	0	0	0	0	0	0	0	0	0	0	2	4	0	0	0.9	19
Pfam_name@Beta-Casp	2	2	2	2	2	1	2	1	2	2	2	2	2	2	2	1	1	1	2	1	1	2	1	2	1.7	35
Pfam_name@Beta-lactamase	7	19	14	11	19	3	0	1	18	32	5	4	5	5	3	4	3	4	12	0	10	32	0	5	8.5	179
Pfam_name@BetaGal_dom2	5	4	3	4	1	3	0	2	4	6	2	2	2	2	2	2	2	1	3	0	5	6	0	2	2.6	55
Pfam_name@BetaGal_dom3	5	4	3	4	1	3	0	2	4	6	2	2	2	2	2	2	2	1	3	0	5	6	0	2	2.6	55
Pfam_name@BetaGal_dom4_5	5	5	3	4	1	3	0	2	4	6	2	2	2	2	2	2	2	1	4	0	5	6	0	2	2.7	57
Pfam_name@Bgal_small_N	1	2	1	1	2	0	0	0	1	5	0	0	0	0	0	0	0	0	2	0	0	5	0	0	0.7	15
Pfam_name@BHD_1	2	2	2	2	2	1	2	1	2	2	2	2	1	1	2	1	1	1	2	2	1	2	1	2	1.6	34
Pfam_name@BHD_2	2	2	2	2	2	1	2	1	2	2	2	2	1	1	2	1	1	1	2	1	1	2	1	2	1.6	33
Pfam_name@BHD_3	2	2	2	2	2	1	2	1	2	2	2	2	1	1	2	1	1	1	2	2	1	2	1	2	1.6	34
Pfam_name@Bin3	0	0	0	0	0	0	0	0	0	0	0	0	0	0	0	0	0	0	0	0	1	1	0	0	0	1
Pfam_name@BING4CT	1	1	1	1	1	1	1	1	1	1	1	1	1	1	1	1	0	0	1	1	1	1	0	1	0.9	19
Pfam_name@Biotin_carb_C	5	6	5	6	4	4	3	4	7	6	5	5	5	5	5	4	3	4	5	5	4	7	3	5	4.8	100
Pfam_name@Biotin_carb_N	5	6	5	6	4	4	3	4	7	6	5	5	5	5	5	4	3	4	5	5	4	7	3	5	4.8	100
Pfam_name@Biotin_lipoyl	9	7	9	8	8	7	6	6	11	9	9	9	9	9	7	5	5	6	9	8	5	11	5	8	7.7	161
Pfam_name@BiPBP_C	0	0	0	0	0	0	0	0	0	1	0	0	0	0	0	0	0	0	0	0	0	1	0	0	0	1
Pfam_name@BIR	1	2	1	2	1	0	1	1	1	1	1	1	1	1	1	1	0	1	1	1	1	2	0	1	1	21
Pfam_name@BLI1	0	0	0	0	0	0	0	0	0	0	0	0	0	0	0	0	0	0	0	1	0	1	0	0	0	1
Pfam_name@BLM10_mid	1	1	1	1	1	1	1	2	1	1	1	1	1	1	1	1	1	1	1	1	1	2	1	1	1	22
Pfam_name@BLM10_N	1	1	1	1	1	1	1	1	1	1	1	1	1	1	1	1	1	1	1	1	0	1	0	1	1	20
Pfam_name@Blt1	1	1	1	1	1	1	1	0	1	1	1	1	1	1	1	1	1	0	1	0	0	1	0	1	0.8	17
Pfam_name@Blt1_C	1	1	1	1	1	1	0	0	1	1	1	1	1	1	2	2	2	0	1	0	0	2	0	1	0.9	19
Pfam_name@Bmt2	1	1	1	1	1	1	1	1	1	1	1	1	1	1	0	0	0	1	1	1	1	1	0	1	0.9	18
Pfam_name@BNR_2	0	3	1	4	4	0	0	0	3	2	1	1	1	1	0	0	1	0	0	0	1	4	0	1	1.1	23
Pfam_name@BNR_4	1	1	1	1	1	0	0	1	1	2	0	0	0	0	0	0	0	0	0	0	0	2	0	0	0.4	9
Pfam_name@BolA	3	3	3	2	3	3	2	3	3	2	3	3	3	3	1	3	2	2	3	3	2	3	1	3	2.6	55
Pfam_name@BOP1NT	1	1	1	1	1	0	1	1	1	1	1	1	1	1	1	0	0	1	0	1	0	1	0	1	0.8	16
Pfam_name@BORCS6	0	0	0	0	1	0	0	0	0	0	0	0	0	0	0	0	0	0	0	0	0	1	0	0	0	1
Pfam_name@Borealin	0	0	0	0	0	0	0	1	0	0	0	0	0	0	0	0	0	0	0	0	0	1	0	0	0	1
Pfam_name@Borrelia_P83	0	0	0	0	0	0	0	0	1	0	0	0	0	0	0	0	0	0	0	0	0	1	0	0	0	1
Pfam_name@Bot1p	1	1	1	1	1	1	1	1	1	1	1	1	1	1	1	0	0	0	1	1	0	1	0	1	0.8	17
Pfam_name@BP28CT	1	1	1	1	1	1	1	1	1	1	1	1	1	1	1	1	1	1	1	1	1	1	1	1	1	21
Pfam_name@BPD_transp_2	0	0	1	1	0	0	0	1	1	0	0	0	0	0	2	1	1	1	0	0	0	2	0	0	0.4	9
Pfam_name@BPL_C	1	0	0	0	1	0	1	0	0	0	0	0	0	0	0	0	0	0	0	1	0	1	0	0	0.2	4
Pfam_name@BPL_LplA_LipB	4	0	3	3	2	1	3	1	3	2	3	3	3	3	2	1	2	2	2	2	2	4	0	2	2.2	47
Pfam_name@BPL_N	1	0	1	1	1	0	1	1	1	1	1	1	1	1	1	0	0	0	2	1	1	2	0	1	0.8	17
Pfam_name@BRAP2	1	1	1	0	1	1	1	1	1	1	1	1	1	1	1	0	1	0	1	1	1	1	0	1	0.9	18
Pfam_name@BRCA-2_helical	0	0	0	0	0	0	0	0	0	0	0	0	0	0	0	0	0	0	0	0	1	1	0	0	0	1
Pfam_name@BRCA-2_OB1	0	0	0	0	0	0	0	1	0	0	0	0	0	0	0	0	0	0	0	0	1	1	0	0	0.1	2
Pfam_name@BRCT	5	5	6	4	4	4	2	3	7	6	4	3	4	4	2	2	4	2	4	7	2	7	2	4	4	84
Pfam_name@BRCT_2	4	3	4	4	5	4	3	8	3	5	5	4	5	5	6	4	3	5	5	4	6	8	3	4	4.5	95
Pfam_name@BRE1	1	1	2	1	1	1	1	1	1	3	1	1	1	1	0	1	1	1	1	1	0	3	0	1	1	22
Pfam_name@BRF1	1	1	1	1	1	0	1	1	1	1	1	1	1	1	0	1	1	1	1	1	0	1	0	1	0.9	18
Pfam_name@Brix	5	5	5	4	5	3	4	5	5	5	5	5	5	5	4	2	4	4	5	6	3	6	2	5	4.5	94
Pfam_name@BRO1	4	2	2	2	3	0	3	3	2	3	3	2	3	3	2	2	2	2	3	2	3	4	0	2	2.4	51
Pfam_name@Bromo_TP	3	3	3	3	3	3	3	4	3	3	3	3	3	3	1	1	2	1	3	1	2	4	1	3	2.6	54
Pfam_name@Bromodomain	9	7	7	10	9	4	7	12	8	7	7	7	7	7	3	5	5	4	8	10	9	12	3	7	7.2	152
Pfam_name@Brr6_like_C_C	1	1	1	1	1	1	1	0	1	1	1	1	1	1	2	0	1	1	1	2	1	2	0	1	1	21
Pfam_name@BSD	2	2	2	2	2	1	1	2	2	2	2	2	2	2	1	1	1	1	2	2	1	2	1	2	1.7	35
Pfam_name@BSP	2	1	1	1	1	1	0	1	1	2	1	1	1	1	1	0	1	1	1	0	1	2	0	1	1	20
Pfam_name@BSP_II	0	0	0	0	1	0	0	0	0	0	0	0	0	0	0	0	0	0	0	0	0	1	0	0	0	1
Pfam_name@BST2	0	0	0	0	0	0	0	1	0	1	0	0	0	0	0	0	0	0	0	0	0	1	0	0	0.1	2
Pfam_name@BTB	41	25	42	20	20	33	4	19	36	22	25	28	26	25	48	49	36	31	35	1	62	62	1	28	29.9	628
Pfam_name@BTB_2	1	0	0	0	1	0	0	1	0	1	1	0	0	0	2	2	1	1	0	1	0	2	0	0	0.6	12
Pfam_name@BTD	0	0	0	0	0	0	0	2	0	0	0	0	0	0	0	0	0	0	0	0	2	2	0	0	0.2	4
Pfam_name@BTG	0	0	0	0	0	0	0	1	0	0	0	0	0	0	0	0	0	0	0	0	1	1	0	0	0.1	2
Pfam_name@BTK	0	0	0	0	0	0	0	0	1	0	0	0	0	0	0	0	0	0	0	0	0	1	0	0	0	1
Pfam_name@BtrH_N	0	0	0	0	0	0	0	0	0	1	0	0	0	0	0	0	0	0	0	0	0	1	0	0	0	1
Pfam_name@Btz	1	1	1	1	1	1	1	0	1	1	1	1	1	1	1	1	1	0	1	0	1	1	0	1	0.9	18
Pfam_name@Bud13	1	1	1	1	1	1	1	0	1	1	1	1	1	1	1	1	1	1	1	1	1	1	0	1	1	20
Pfam_name@BUD22	4	3	3	2	3	1	1	2	1	1	3	2	3	3	1	2	3	2	2	2	3	4	1	2	2.2	47
Pfam_name@Bul1_C	1	2	1	1	1	1	0	0	2	1	1	1	1	1	1	0	1	1	2	3	0	3	0	1	1	22
Pfam_name@Bul1_N	1	0	1	0	0	0	0	0	1	0	1	1	1	1	1	0	1	1	1	3	0	3	0	1	0.7	14
Pfam_name@But2	5	1	5	1	2	2	0	0	6	2	2	2	2	2	1	2	2	1	0	0	5	6	0	2	2	43
Pfam_name@Bys1	0	1	0	1	0	1	0	0	0	2	0	0	0	0	0	1	0	0	0	0	0	2	0	0	0.3	6
Pfam_name@Bystin	1	1	1	1	1	0	1	0	1	1	1	1	1	1	0	0	1	1	1	1	1	1	0	1	0.8	17
Pfam_name@bZIP_1	18	15	20	12	20	9	9	20	18	17	16	15	16	16	10	13	11	10	17	11	10	20	9	15	14.4	303
Pfam_name@bZIP_2	4	5	2	2	3	4	1	2	2	4	1	1	1	1	2	1	3	2	3	4	3	5	1	2	2.4	51
Pfam_name@bZIP_Maf	0	0	1	0	0	0	0	0	1	0	1	1	1	1	1	1	1	1	0	0	0	1	0	0	0.5	10
Pfam_name@C_Hendra	0	0	0	0	0	0	0	0	0	0	0	0	0	0	0	0	1	0	0	0	0	1	0	0	0	1
Pfam_name@C1_1	3	3	3	3	2	1	2	6	2	2	2	2	2	2	3	1	1	1	3	1	6	6	1	2	2.4	51
Pfam_name@C1_2	0	0	0	0	0	0	0	0	1	0	1	1	1	1	1	0	0	0	0	0	0	1	0	0	0.3	6
Pfam_name@C1_4	1	1	1	1	1	1	1	1	1	1	1	1	1	1	1	1	0	0	1	1	0	1	0	1	0.9	18
Pfam_name@C2	11	11	10	15	13	7	9	20	9	12	9	9	9	9	5	4	6	5	12	10	13	20	4	9	9.9	208
Pfam_name@CAC1F_C	0	0	1	0	0	0	0	0	0	0	0	0	0	0	0	0	0	0	0	0	0	1	0	0	0	1
Pfam_name@Cactin_mid	1	0	1	1	1	1	1	1	1	1	1	1	1	1	1	1	1	1	1	0	1	1	0	1	0.9	19
Pfam_name@CactinC_cactus	1	2	1	2	1	1	1	1	1	2	1	1	1	1	1	1	1	1	1	0	1	2	0	1	1.1	23
Pfam_name@Cad	0	0	0	0	0	0	0	0	0	1	0	0	0	0	0	0	0	0	0	0	0	1	0	0	0	1
Pfam_name@CAF1	2	2	2	2	2	1	2	1	2	1	2	2	2	2	2	1	1	1	2	1	1	2	1	2	1.6	34
Pfam_name@CAF1A	1	1	1	1	1	1	1	1	1	1	1	1	1	1	1	0	1	1	1	1	0	1	0	1	0.9	19
Pfam_name@CAF1C_H4-bd	2	2	2	2	2	2	2	2	2	2	2	2	2	2	2	2	0	1	2	3	2	3	0	2	1.9	40
Pfam_name@CAF20	0	0	0	0	0	0	0	0	0	0	0	0	0	0	0	0	0	0	0	1	0	1	0	0	0	1
Pfam_name@Caf4	0	0	0	0	0	0	0	0	0	0	0	0	0	0	0	0	0	0	0	1	0	1	0	0	0	1
Pfam_name@Calcipressin	1	1	1	1	1	1	1	1	1	1	1	1	1	1	0	0	0	1	1	1	1	1	0	1	0.9	18
Pfam_name@CALCOCO1	0	1	1	1	2	2	1	0	1	1	2	2	2	2	1	3	0	1	0	2	1	3	0	1	1.2	26
Pfam_name@Caleosin	1	2	1	1	1	0	1	0	1	0	0	0	0	0	0	0	0	0	1	0	1	2	0	0	0.5	10
Pfam_name@Calpain_III	1	1	1	0	0	1	0	1	1	0	1	1	1	1	1	0	1	1	1	0	1	1	0	1	0.7	15
Pfam_name@Calreticulin	1	1	1	1	1	0	1	1	1	1	1	1	1	1	1	0	0	0	1	1	1	1	0	1	0.8	17
Pfam_name@CaM_binding	0	0	0	0	0	0	0	0	0	1	0	0	0	0	0	0	0	0	0	0	0	1	0	0	0	1
Pfam_name@Candida_ALS	0	1	0	0	1	0	0	0	0	0	1	1	1	1	0	0	1	1	0	0	0	1	0	0	0.4	8
Pfam_name@Candida_ALS_N	0	0	0	0	0	0	0	0	0	0	0	0	0	0	0	0	0	0	0	1	0	1	0	0	0	1
Pfam_name@CAP	5	5	5	6	3	1	2	0	6	3	3	1	3	3	2	2	3	3	5	3	2	6	0	3	3.1	66
Pfam_name@CAP_C	1	1	1	1	1	1	1	1	1	1	1	0	1	1	1	1	1	0	1	1	1	1	0	1	0.9	19
Pfam_name@CAP_GLY	4	3	4	4	4	4	3	3	4	4	4	4	4	4	3	1	4	4	4	4	4	4	1	4	3.7	77
Pfam_name@CAP_N	1	1	1	1	2	1	1	1	1	1	1	0	1	1	1	1	1	0	1	1	1	2	0	1	1	20
Pfam_name@CAP59_mtransfer	5	5	2	3	4	2	1	2	2	4	2	2	2	2	2	2	2	1	2	0	3	5	0	2	2.4	50
Pfam_name@Caps_synth	1	4	0	2	6	0	0	0	0	1	0	0	0	0	0	0	0	0	1	0	0	6	0	0	0.7	15
Pfam_name@Carb_anhydrase	1	4	2	2	1	2	0	0	3	1	1	1	1	1	1	1	1	1	2	0	0	4	0	1	1.2	26
Pfam_name@Carb_bind	0	0	1	0	0	1	0	0	3	2	3	1	3	3	2	3	2	2	1	0	0	3	0	1	1.3	27
Pfam_name@Carb_kinase	1	1	1	1	1	1	1	0	1	1	1	1	1	1	0	1	0	0	1	1	0	1	0	1	0.8	16
Pfam_name@Carboxyl_trans	4	4	3	3	2	3	2	2	4	2	3	3	3	3	2	3	2	2	3	2	1	4	1	3	2.7	56
Pfam_name@Carbpep_Y_N	1	1	1	0	1	0	0	0	1	1	1	1	1	1	0	0	0	1	1	1	0	1	0	1	0.6	13
Pfam_name@Carn_acyltransf	4	3	2	2	4	0	1	3	2	3	2	2	2	2	1	1	1	0	2	3	3	4	0	2	2	43
Pfam_name@Cas_Cas4	1	0	1	1	1	0	1	0	1	1	1	1	1	1	0	0	0	0	1	0	0	1	0	1	0.6	12
Pfam_name@CAS_CSE1	1	1	1	1	1	1	1	1	1	1	1	1	1	1	1	1	0	0	1	1	2	2	0	1	1	20
Pfam_name@Cas1_AcylT	1	1	0	0	1	0	0	0	0	1	0	0	0	0	0	0	0	0	2	0	1	2	0	0	0.3	7
Pfam_name@CASP_C	1	1	1	1	1	1	1	1	1	1	1	1	1	1	1	2	1	0	1	1	1	2	0	1	1	21
Pfam_name@Cast	0	0	0	0	0	0	0	0	0	0	0	0	0	0	0	1	0	0	0	0	0	1	0	0	0	1
Pfam_name@Catalase	7	6	4	4	3	2	2	2	4	7	3	3	3	3	1	2	2	2	7	2	3	7	1	3	3.4	72
Pfam_name@Catalase-rel	6	4	3	4	3	2	2	2	2	6	3	3	3	3	1	2	2	2	4	2	3	6	1	3	3	62
Pfam_name@Cation_ATPase	9	14	7	9	11	5	4	7	6	11	6	6	6	6	5	5	5	7	6	10	5	14	4	6	7.1	150
Pfam_name@Cation_ATPase_C	10	18	8	11	9	7	4	7	8	13	6	6	6	6	5	4	4	6	8	5	5	18	4	6	7.4	156
Pfam_name@Cation_ATPase_N	12	18	9	12	12	8	5	8	9	14	8	8	8	8	8	6	5	7	7	7	7	18	5	8	8.9	186
Pfam_name@Cation_efflux	9	8	9	10	9	4	6	4	10	7	7	7	7	7	4	3	7	4	7	5	4	10	3	7	6.6	138
Pfam_name@Cauli_VI	2	2	1	2	2	1	1	0	1	1	1	1	1	1	0	1	1	0	1	1	5	5	0	1	1.2	26
Pfam_name@CBF	3	3	3	3	3	1	3	3	3	3	3	2	3	3	3	2	1	3	3	3	3	3	1	3	2.7	57
Pfam_name@CBFB_NFYA	1	1	1	0	1	1	1	1	1	1	1	1	1	1	1	1	1	1	1	1	1	1	0	1	1	20
Pfam_name@CBFD_NFYB_HMF	11	6	6	7	7	2	4	5	7	6	6	6	6	6	4	4	4	4	7	5	5	11	2	6	5.6	118
Pfam_name@CbiJ	0	1	0	0	0	0	0	0	0	0	0	0	0	0	0	0	0	0	0	0	0	1	0	0	0	1
Pfam_name@CBM_1	22	20	6	9	6	2	0	4	9	22	1	0	1	1	1	0	1	0	1	0	12	22	0	1	5.6	118
Pfam_name@CBM_14	0	0	0	0	0	0	0	0	0	0	0	0	0	0	0	0	0	0	1	0	0	1	0	0	0	1
[truncated: 4,601 more rows]

## Sheet: Supplementary Table 9
Supplementary Table 9. Tabular summary of CATASTROPHY (Hane et al. 2020) inference of trophic lifestyle output. The analysis gives as a result the percentage of probability to be included in a specific category based on two nomeclatures. Nomenclature 2 uses five major divisions: Saprotroph, Vasculartroph, Polymerotroph, Monomertroph and Mesotroph (S, Mo, Me, P, and V). Nomenclature 3 is based on …
CATASTROPHY nomenclature	Nomeclature 2					Nomenclature 3
CATASTROPHY classification (symbol)	Saprotroph (S)	Polymertrophs (P)	Monomertroph (Mo)	Mesotroph (Me)	Vasculartroph (V)	Saprotroph (S)	Polymertrophs narrow range (PB)	Polymertrophs broad range (PN)	Monomertroph (Mo)	Mesotroph intracellular (MeI)	Mesotroph extracellular (MeE)	Vasculartroph (V)
Classification commonly reported in published literature	Saprotroph	Necrotroph	Biotroph & Symbiont	Hemibiotroph	Wilts, Rots, or Anthracnoses separated from Mo, Me, or P	Saprotroph	Necrotroph		Biotroph & Symbiont	Hemibiotroph		Wilts, Rots, or Anthracnoses separated from Mo, Me, or P
F. mediterranea	1	0.61	0.66	0.6	0	1	0.36	0.78	0.8	0.16	0.76	0
S. hirsutum	0.94	1	0.22	0.98	0	0.79	0.59	1	0.520232	0.41	0.73	0.19
S. cerevisae	0.84	0.4	1	0.39	0	0.85	0.24	0.47	1	0.06	0.68	0
B. cinerea	0.48	1	0	0.92	0.41	0.57	0.61	1	0.38	0.63	0.68	0.52
E. necator	0.88	0.43	1	0.42	0	0.82	0.24	0.46	1	0.06	0.67	0
E. lata	0.27	0.82	0	0.84	1	0.38	0.96	0.68	0.26916	1	0.57	0.96
C. gloeosporioides	0.25	0.74	0	0.78	1	0.32	0.75	0.62	0.206987	1	0.46	0.89
D. ampelina	0.31	1	0	0.99	0.69	0.45	1	0.85	0.296702	0.99	0.67	0.75
P. minimum	0.23	0.71	0	0.72	1	0.35	0.81	0.64	0.253663	0.89	0.53	1
E. ampelina	1	0.94	0.67	0.96	0	0.76	0.43	0.69	0.78	0.21	1	0
P. vitis	0.87	0.92	0.52	1	0	0.58	0.46	0.5	0.62	0.09	1	0.08
D. seriata	0.37	0.92	0	1	0.24	0.61	0.83	0.9	0.51	0.62	1	0.51
N. parvum	0.3	0.94	0	1	0.98	0.42	0.96	0.77	0.3	1	0.69	0.95
P. citricarpa	1	0.64	0.91	0.64	0	0.82	0.32	0.56	1	0.08	0.9	0
P. citribraziliensis	1	0.69	0.88	0.69	0	0.83	0.36	0.58	1	0.09	0.99	0
P. citrichinaensis	1	0.68	0.9	0.68	0	0.82	0.35	0.57	1	0.08	0.98	0
P. capitalensis	1	0.72	0.87	0.72	0	0.82	0.36	0.6	0.96	0.09	1	0
P. ampelicida GW18.1	1	0.6	1	0.59	0	0.79	0.28	0.5	1	0.06	0.82	0
P. ampelicida PA1	1	0.6	1	0.59	0	0.79	0.29	0.5	1	0.06	0.82	0
P. ampelicida LB22.1	1	0.6	0.99	0.59	0	0.79	0.29	0.5	1	0.06	0.83	0
P. ampelicida TN2	1	0.59	1	0.59	0	0.78	0.28	0.49	1	0.06	0.81	0
Phyllostictacea average	1	0.64	0.94375	0.63625	0	0.805	0.31625	0.5375	0.995	0.0725	0.89375	0
P. ampelicida average	1	0.5975	0.9975	0.59	0	0.7875	0.285	0.4975	1	0.06	0.82	0

## Sheet: Supplementary Table 10
Supplementary Table 10. Functional erichment of the genes in the the rapidly evolving families of the Phyllosticta species. Results calculated with a fisher exact test. Source data of Figure 6.
Species	Direction	Category	Function	p.value	Count in group	Count total
Phy. ampelicida	contracted	BGC_genes	NRPS	0.000394378	4	71
Phy. ampelicida	contracted	BGC_genes	T1PKS	0.000591882	4	79
Phy. ampelicida	expanded	BGC_genes	T1PKS	0.00936809	4	79
Phy. ampelicida	contracted	CAZymes	AA3	1.55967e-10	8	52
Phy. ampelicida	contracted	CAZymes	CBM63	2.60082e-09	4	5
Phy. ampelicida	contracted	CAZymes	GH78	2.60082e-09	4	5
Phy. ampelicida	contracted	CAZymes	GH2	2.50768e-07	4	12
Phy. ampelicida	contracted	CAZymes	AA9	1.12858e-05	4	29
Phy. ampelicida	contracted	CAZymes	CE4	1.76704e-05	3	11
Phy. ampelicida	contracted	CAZymes	GH3	0.00240463	3	55
Phy. ampelicida	contracted	Sec_CAZymes	S.GH78	5.22131e-10	4	4
Phy. ampelicida	contracted	Sec_CAZymes	S.AA9	9.76582e-06	4	28
Phy. ampelicida	contracted	Sec_CAZymes	S.AA3	1.29732e-05	4	30
Phy. ampelicida	contracted	Sec_CAZymes	S.GH3	0.000758858	3	37
Phy. ampelicida	contracted	Transporters_id	9.A.26	1.91774e-25	12	16
Phy. ampelicida	expanded	Transporters_id	1.A.53	1.33573e-24	12	12
Phy. ampelicida	contracted	Transporters_id	2.A.1	1.15847e-14	27	857
Phy. ampelicida	expanded	Transporters_id	1.A.84	1.21315e-12	6	6
Phy. ampelicida	contracted	Transporters_id	4.C.1	3.24698e-12	12	136
Phy. ampelicida	contracted	Transporters_id	3.A.28	3.60014e-08	4	8
Phy. ampelicida	contracted	Transporters_id	9.B.12	1.07192e-07	4	10
Phy. ampelicida	contracted	Transporters_id	3.A.1	3.86904e-07	8	138
Phy. citribraziliensis	expanded	CAZymes	GH78	0.00862374	1	3
Phy. citribraziliensis	expanded	Sec_CAZymes	S.GH78	0.00862374	1	3
Phy. citribraziliensis	expanded	Transporters_id	2.A.21	1.97812e-09	4	7
Phy. citribraziliensis	expanded	Transporters_id	2.A.3	2.48192e-06	4	34
Phy. citribraziliensis	contracted	Transporters_id	2.D.1	0.0044968	1	5
Phy. capitalensis	expanded	BGC_genes	fungal-RiPP-like	0.00878721	4	104
Phy. capitalensis	contracted	CAZymes	GH1	3.70796e-06	2	4
Phy. capitalensis	expanded	CAZymes	AA3	0.000343512	3	18
Phy. capitalensis	expanded	CAZymes	CBM63	0.00779242	1	1
Phy. capitalensis	contracted	Transporters_id	1.A.53	4.10275e-10	3	3
Phy. capitalensis	contracted	Transporters_id	8.A.49	3.70796e-06	2	4
Phy. capitalensis	expanded	Transporters_id	3.A.29	0.00208721	2	9
Phy. capitalensis	expanded	Transporters_id	2.A.3	0.00211065	3	33
Phy. capitalensis	expanded	Transporters_id	9.A.3	0.00671486	2	16
Phy. citrichinaensis	expanded	Transporters_id	9.B.12	5.75582e-10	4	6
Phy. citrichinaensis	contracted	Transporters_id	9.A.26	2.23065e-05	2	6
Phy. citrichinaensis	expanded	Transporters_id	2.A.39	0.000514168	2	13
Phy. citrichinaensis	contracted	Transporters_id	4.C.1	0.000968631	2	37
Phy. citrichinaensis	expanded	Transporters_id	1.A.9	0.00789932	1	3
Phy. citrichinaensis	contracted	Transporters_id	1.R.1	0.00886588	1	7
Phy. citricarpa	contracted	CAZymes	CBM63	0.00162338	1	1
Phy. citricarpa	expanded	Transporters_id	2.A.21	1.69631e-10	4	7
Phy. citricarpa	expanded	Transporters_id	2.A.39	3.44436e-09	4	13
Phy. citricarpa	contracted	Transporters_id	1.A.53	2.48917e-06	2	2
Phy. citricarpa	contracted	Transporters_id	9.A.26	3.7194e-05	2	6
Phy. citricarpa	expanded	Transporters_id	3.A.3	0.000464821	2	20
Phy. citricarpa	expanded	Transporters_id	2.A.127	0.00486267	1	3
Phy. citricarpa	contracted	Transporters_id	2.A.1	0.00627811	3	238
